# Supplementary material for: FOXM1D potentiates PKM2‐mediated tumor glycolysis and angiogenesis
Source: Mol Oncol. 2021 Apr 2;15(5):1466–85. doi: 10.1002/1878-0261.12879 (PMC8096781; doi:10.1002/1878-0261.12879)
Supplement: Supplementary file 4 — Data S1. Anti FOXM1D‐CoIP‐LCMS. [file MOL2-15-1466-s001.xlsx]

## Sheet: FOXM1D binding proteins
Accession	Description	Score	Coverage	# Proteins	# Unique Peptides	# Peptides	# PSMs	# AAs	MW [kDa]	calc. pI
Q8IX12	Cell division cycle and apoptosis regulator protein 1 OS=Homo sapiens GN=CCAR1 PE=1 SV=2 - [CCAR1_HUMAN]	1768.3	24.09	6	30	30	54	1150	132.739	5.75732
	A3	Sequence	# PSMs	# Proteins	# Protein Groups	Protein Group Accessions	Modifications	ΔCn	IonScore	Exp Value	Charge		ΔM [ppm]	RT [min]	# Missed Cleavages
	High	NLSTVMDEIHTVLK	3	1	1	Q8IX12		0	83.6	2.16075e-07	2		1.04994	41.7261	0
	High	NLSTVmDEIHTVLK	1	1	1	Q8IX12	M6(Oxidation)	0	79.35	6.02211e-07	2		0.484759	36.636	0
	High	ISENMNLQFENQMNK	1	1	1	Q8IX12		0	74.77	8.31899e-07	2		1.12362	33.501	0
	High	KDLSQLQENLK	1	1	1	Q8IX12		0	74.61	1.72797e-06	2		1.07071	27.7684	1
	High	KLTDTSKDEENHEESESLQEDMLGNR	1	1	1	Q8IX12		0	73.16	4.87889e-07	3		1.11024	29.1736	2
	High	TDEDEKTILNLENSNK	1	1	1	Q8IX12		0	68.59	5.14687e-06	2		1.5745	31.2583	1
	High	NLSTVmDEIHTVLKK	1	1	1	Q8IX12	M6(Oxidation)	0	67.88	6.1343e-06	2		0.799541	33.8395	1
	High	KLTDTSKDEENHEESESLQEDmLGNR	1	1	1	Q8IX12	M22(Oxidation)	0	65.79	2.8736e-06	3		2.21118	24.6862	2
	High	NLSTVMDEIHTVLKK	1	1	1	Q8IX12		0	65.63	9.54609e-06	2		0.972512	42.3376	1
	High	FSLDcPScDMmELR	2	4	1	Q8IX12	C5(Carbamidomethyl); C8(Carbamidomethyl); M11(Oxidation)	0	65.34	9.35729e-07	2		0.840223	37.0884	0
	High	KEADGEQDEEEKDDGEAK	1	3	1	Q8IX12		0	64.87	1.67806e-06	3		0.382928	17.2221	2
	High	VLVEATYNPNMPFK	1	3	1	Q8IX12		0	64.84	1.61587e-05	2		1.1242	36.0147	0
	High	YILPDEPAIIVHPNWAAK	4	4	1	Q8IX12		0	64.8	1.29969e-05	2		0.791119	37.9081	0
	High	GYKQQLVEKLQGER	1	3	1	Q8IX12		0	64.77	1.26202e-05	2		1.37435	28.3844	2
	High	EVKKDLSQLQENLK	2	1	1	Q8IX12		0	64.76	1.31506e-05	2		1.24634	28.4797	2
	High	VMLMASPSMEDLYHK	1	4	1	Q8IX12		0	61.15	2.43637e-05	2		1.17011	36.0285	0
	High	ISENmNLQFENQmNK	1	1	1	Q8IX12	M5(Oxidation); M13(Oxidation)	0	60.91	1.04614e-05	2		1.25523	28.5545	0
	High	IQTLPNQNQSQTQPLLK	1	4	1	Q8IX12		0	59.81	3.06625e-05	2		1.78122	30.5775	0
	High	ScALAEDPQELR	1	4	1	Q8IX12	C2(Carbamidomethyl)	0	59.64	2.75952e-05	2		1.57023	29.7384	0
	High	LQLLEEKTDEDEK	1	1	1	Q8IX12		0	57.63	9.11242e-05	2		0.629142	28.595	1
	High	EADGEQDEEEKDDGEAK	3	3	1	Q8IX12		0	57.38	2.46794e-06	2		0.544478	18.5026	1
	High	ISENmNLQFENQMNK	2	1	1	Q8IX12	M5(Oxidation)	0	55.67	4.76994e-05	2		1.02555	30.7171	0
	High	ScALAEDPQELRDGFQHPAR	2	4	1	Q8IX12	C2(Carbamidomethyl)	0	55.66	7.44304e-05	3		0.0992282	29.333	1
	High	FSLDcPScDmmELR	1	4	1	Q8IX12	C5(Carbamidomethyl); C8(Carbamidomethyl); M10(Oxidation); M11(Oxidation)	0	54.2	6.27313e-06	2		-1.16537	32.9171	0
	High	FSLDcPScDMMELR	1	4	1	Q8IX12	C5(Carbamidomethyl); C8(Carbamidomethyl)	0	53.47	1.77663e-05	2		0.247713	38.9108	0
	High	LTDTSKDEENHEESESLQEDmLGNR	1	1	1	Q8IX12	M21(Oxidation)	0	53.34	3.17461e-05	3		-0.365581	25.2602	1
	High	VmLmASPSMEDLYHK	1	4	1	Q8IX12	M2(Oxidation); M4(Oxidation)	0	52.5	0.000154363	2		1.10208	31.7824	0
	High	LTDTSKDEENHEESESLQEDMLGNR	1	1	1	Q8IX12		0	52.44	4.58982e-05	3		1.43195	30.1727	1
	High	DLSQLQENLK	1	1	1	Q8IX12		0	51.83	0.00033529	2		0.774464	33.7203	0
	High	KLLNKVVLR	1	2	1	Q8IX12		0	51.68	5.23103e-06	2		1.1376	24.5859	2
	High	qQLVEKLQGER	1	3	1	Q8IX12	N-Term(Gln->pyro-Glu)	0	50.55	0.000348455	2		0.740584	31.8592	1
	High	LLNKVVLR	2	2	1	Q8IX12		0	48.41	5.40793e-05	2		0.77803	26.4546	1
	High	QQLVEKLQGERK	1	3	1	Q8IX12		0	48.2	0.000525206	2		2.05164	23.4163	2
	High	RYILPDEPAIIVHPNWAAK	1	4	1	Q8IX12		0	47.34	0.000409593	2		1.8224	36.0205	1
	High	VmLMASPSMEDLYHK	1	4	1	Q8IX12	M2(Oxidation)	0	47.33	0.000441975	2		1.20484	34.312	0
	High	EADGEQDEEEKDDGEAKEISTPTHWSK	2	3	1	Q8IX12		0	47.15	0.000113724	3		1.53653	27.3653	2
	High	IVSQPQPAR	1	4	1	Q8IX12		0	47.08	0.000393728	2		0.223854	20.8431	0
	High	TQmITINR	1	2	1	Q8IX12	M3(Oxidation)	0	46.91	0.000827039	2		0.808951	24.2338	0
	High	VFTGVVTK	1	4	1	Q8IX12		0	46.29	0.00034892	2		1.74842	26.4514	0
	High	qQLVEKLQGERK	1	3	1	Q8IX12	N-Term(Gln->pyro-Glu)	0	45.31	0.000931909	2		1.09935	29.0813	2
	High	AGLLQPPVR	1	4	1	Q8IX12		0	42.67	0.000467752	2		0.772956	30.877	0
A8K591	cDNA FLJ77127, highly similar to Homo sapiens forkhead box M1 (FOXM1), transcript variant 3, mRNA OS=Homo sapiens PE=2 SV=1 - [A8K591_HUMAN]	1690.88	38.29	4	26	26	46	747	82.5625	8.35303
	A3	Sequence	# PSMs	# Proteins	# Protein Groups	Protein Group Accessions	Modifications	ΔCn	IonScore	Exp Value	Charge		ΔM [ppm]	RT [min]	# Missed Cleavages
	High	VPLPLAASLMSSELAR	4	3	1	A8K591		0	98.71	3.7886e-09	2		1.38579	43.6861	0
	High	RSPAQQESNQAEASK	2	2	1	A8K591		0	92.75	1.93507e-08	2		0.287397	17.2992	1
	High	SLTEGLVLDTMNDSLSK	4	2	1	A8K591		0	91.96	3.19035e-08	2		1.11899	40.0185	0
	High	VPLPLAASLmSSELAR	1	3	1	A8K591	M10(Oxidation)	0	83.8	1.51115e-07	2		1.27436	38.3654	0
	High	EVAESNScKFPAGIK	2	2	1	A8K591	C8(Carbamidomethyl)	0	79.45	5.42535e-07	2		0.720772	26.2176	1
	High	SLTEGLVLDTmNDSLSK	1	2	1	A8K591	M11(Oxidation)	0	76.15	1.06286e-06	2		0.887294	36.3517	0
	High	TEVTLETLGPKPAAR	1	3	1	A8K591		0	75.43	7.86217e-07	2		1.43311	29.8969	1
	High	NMTIKTELPLGAR	1	3	1	A8K591		0	71.78	2.7479e-06	2		1.34198	31.3256	1
	High	RSPAQQESNQAEASKEVAESNScK	2	2	1	A8K591	C23(Carbamidomethyl)	0	68.69	3.35314e-06	3		1.58023	22.0794	2
	High	TPIKETLPISSTPSK	1	2	1	A8K591		0	67.53	4.61819e-06	2		1.3997	27.9987	1
	High	IINHPTmPNTQVVAIPNNANIHSIITALTAK	2	2	1	A8K591	M7(Oxidation)	0	66.97	2.99355e-06	3		0.0783711	39.1876	0
	High	SPAQQESNQAEASKEVAESNScK	1	2	1	A8K591	C22(Carbamidomethyl)	0	65.98	5.77877e-06	3		2.36293	23.2209	1
	High	RTEVTLETLGPKPAAR	5	3	1	A8K591		0	64.67	6.07323e-06	2		1.06755	26.9057	2
	High	SPAQQESNQAEASK	1	2	1	A8K591		0	61.89	1.56609e-05	2		1.83886	18.0051	0
	High	cVSEMLVIQHR	1	2	1	A8K591	C1(Carbamidomethyl)	0	61.43	2.4857e-05	2		0.598226	30.4756	0
	High	VESPPLEEWPSPAPSFK	1	2	1	A8K591		0	60.62	4.17876e-05	2		2.13018	37.9008	0
	High	RLPLPVQNAPSETSEEEPK	2	2	1	A8K591		0	59	5.91695e-05	2		1.02728	29.7721	1
	High	VSFWTIHPSANR	1	3	1	A8K591		0	57.01	9.25663e-05	2		0.375218	32.6953	0
	High	RLPLPVQNAPSETSEEEPKR	1	2	1	A8K591		0	56.72	8.65089e-05	3		0.475205	27.9158	2
	High	HNLSLHDMFVR	1	3	1	A8K591		0	54.65	0.000550314	2		1.21819	32.0525	0
	High	LPLPVQNAPSETSEEEPK	1	2	1	A8K591		0	54.36	0.00016508	2		1.62917	31.0141	0
	High	cVSEmLVIQHR	1	2	1	A8K591	C1(Carbamidomethyl); M5(Oxidation)	0	52.53	0.000222271	2		1.79263	25.8018	0
	High	ETSANGKVSFWTIHPSANR	1	3	1	A8K591		0	51.97	0.000266521	2		1.3205	30.525	1
	High	EESSHSWEDSSQSPTPRPK	1	2	1	A8K591		0	51.86	9.6441e-05	2		1.69116	22.9009	1
	High	SPAQQESNQAEASKEVAESNScKFPAGIK	1	2	1	A8K591	C22(Carbamidomethyl)	0	51.76	0.000363743	3		0.593481	28.6327	2
	High	VSSYLVPIQFPVNQSLVLQPSVK	1	3	1	A8K591		0	51.2	6.67548e-05	2		1.63041	43.9302	0
	High	WAAELPFPADSSDPASQLSYSQEVGGPFK	2	2	1	A8K591		0	50.22	0.000214361	3		0.741553	43.4149	0
	High	IINHPTMPNTQVVAIPNNANIHSIITALTAK	1	2	1	A8K591		0	49.43	0.000139681	3		-0.388457	40.9429	0
	High	LPLPVQNAPSETSEEEPKR	1	2	1	A8K591		0	48.89	0.000602354	2		0.912182	29.2702	1
	High	EESSHSWEDSSQSPTPR	1	2	1	A8K591		0	38.35	0.000818819	2		3.15948	24.0214	0
P09874	Poly [ADP-ribose] polymerase 1 OS=Homo sapiens GN=PARP1 PE=1 SV=4 - [PARP1_HUMAN]	947.951	25.15	6	22	22	25	1014	113.012	8.88037
	A3	Sequence	# PSMs	# Proteins	# Protein Groups	Protein Group Accessions	Modifications	ΔCn	IonScore	Exp Value	Charge		ΔM [ppm]	RT [min]	# Missed Cleavages
	High	VVSEDFLQDVSASTK	1	3	1	P09874		0	94.16	1.74971e-08	2		0.472225	37.0747	0
	High	TTNFAGILSQGLR	1	3	1	P09874		0	92.29	2.80346e-08	2		0.288635	38.8711	0
	High	KGDEVDGVDEVAK	2	6	1	P09874		0	77.66	6.52161e-07	2		0.414701	23.7411	1
	High	TAEAGGVTGKGQDGIGSK	1	4	1	P09874		0	75.55	1.49057e-06	2		1.07357	21.3922	1
	High	GGAAVDPDSGLEHSAHVLEK	1	3	1	P09874		0	69.8	4.28276e-06	2		1.6065	28.796	0
	High	VFSATLGLVDIVK	1	3	1	P09874		0	69.78	9.62545e-07	2		0.575559	41.735	0
	High	TAEAGGVTGKGQDGIGSKAEK	1	4	1	P09874		0	67.43	9.38827e-06	2		1.82387	19.2778	2
	High	QQVPSGESAILDR	1	3	1	P09874		0	66.66	8.40441e-06	2		0.99337	30.0741	0
	High	SDAYYcTGDVTAWTK	1	3	1	P09874	C6(Carbamidomethyl)	0	65.29	2.29246e-06	2		0.605712	35.343	0
	High	GFSLLATEDKEALKK	1	6	1	P09874		0	65.05	8.73739e-06	2		0.952708	30.3462	2
	High	KFYPLEIDYGQDEEAVK	1	2	1	P09874		0	63.4	1.77807e-05	2		0.404888	35.9608	1
	High	GGSDDSSKDPIDVNYEK	3	3	1	P09874		0	58.17	2.00413e-05	2		0.758509	27.083	1
	High	RKGDEVDGVDEVAK	1	6	1	P09874		0	56.61	0.000104334	2		0.663761	22.2607	2
	High	KPPLLNNADSVQAK	1	3	1	P09874		0	56.35	8.35421e-05	2		0.258998	24.5775	1
	High	VcSTNDLKELLIFNK	1	3	1	P09874	C2(Carbamidomethyl)	0	55.86	0.000113495	2		0.831917	37.9869	1
	High	GGSDDSSKDPIDVNYEKLK	1	3	1	P09874		0	51.59	0.000249287	2		1.21949	29.2759	2
	High	KGDEVDGVDEVAKK	1	6	1	P09874		0	49.82	0.000534709	2		1.36343	22.0066	2
	High	LYEEKTGNAWHSK	1	3	1	P09874		0	49.67	0.000475816	2		1.39445	22.6283	1
	High	TLGDFAAEYAK	1	5	1	P09874		0	48.91	0.000829653	2		0.909439	34.6715	0
	High	AEKTLGDFAAEYAK	1	4	1	P09874		0	47.23	0.000898863	2		2.88469	32.4258	1
	High	EELGFRPEYSASQLK	1	5	1	P09874		0	46.01	0.00100996	2		1.4186	31.6596	1
	High	LGGKLTGTANK	1	3	1	P09874		0	45.89	0.00077032	2		0.488135	19.2438	1
B0AZQ4	cDNA, FLJ79494, highly similar to Structural maintenance of chromosome 3 OS=Homo sapiens PE=2 SV=1 - [B0AZQ4_HUMAN]	811.308	18.49	3	17	17	18	1217	141.442	7.18115
	A3	Sequence	# PSMs	# Proteins	# Protein Groups	Protein Group Accessions	Modifications	ΔCn	IonScore	Exp Value	Charge		ΔM [ppm]	RT [min]	# Missed Cleavages
	High	AKDLQDELAGNSEQR	1	3	1	B0AZQ4		0	112.98	2.10967e-10	2		0.295458	27.9193	1
	High	ALEYTIYNQELNETR	1	3	1	B0AZQ4		0	97.77	7.59511e-09	2		0.450541	35.5839	0
	High	AFTMDcITLEGDQVSHR	1	3	1	B0AZQ4	C6(Carbamidomethyl)	0	83.83	8.67329e-08	2		0.802438	35.5136	0
	High	KGDVEGSQSQDEGEGSGESER	2	3	1	B0AZQ4		0	81.26	3.29195e-08	2		3.27741	18.7064	1
	High	ALDQFVNFSEQKEK	1	3	1	B0AZQ4		0	80.6	4.5203e-07	2		1.62393	32.6444	1
	High	KAEEELGELEAK	1	3	1	B0AZQ4		0	78.49	6.94447e-07	2		0.534325	26.2143	1
	High	NLEQYNKLDQDLNEVK	1	3	1	B0AZQ4		0	73.5	2.40986e-06	2		0.65902	32.5701	1
	High	SEDLDNSIDKTEAGIK	1	3	1	B0AZQ4		0	70.42	3.1229e-06	2		1.39558	29.5818	1
	High	ALDQFVNFSEQK	1	3	1	B0AZQ4		0	66.14	1.12125e-05	2		0.715855	36.5651	0
	High	LFYHIVDSDEVSTK	1	3	1	B0AZQ4		0	61.91	0.000307075	2		2.07806	32.0187	0
	High	GSGSQSSVPSVDQFTGVGIR	1	3	1	B0AZQ4		0	58.9	5.48794e-05	2		1.38272	35.938	0
	High	DLQDELAGNSEQR	1	3	1	B0AZQ4		0	56.89	4.9524e-05	2		1.83208	31.8871	0
	High	ELGSLPQEAFEK	1	3	1	B0AZQ4		0	50.89	0.000397168	2		-0.102861	33.7292	0
	High	MNLPGEVTFLPLNK	1	3	1	B0AZQ4		0	48.82	0.000669222	2		-0.313444	40.8751	0
	High	GALTGGYYDTRK	1	3	1	B0AZQ4		0	48.12	0.000630555	2		0.471825	24.7818	1
	High	DTAYPETNDAIPMISK	1	3	1	B0AZQ4		0	47.42	0.000946425	2		1.16111	35.6929	0
	High	DLEDTEANKEK	1	3	1	B0AZQ4		0	47.21	0.000455308	2		1.48321	21.0185	1
P11142	Heat shock cognate 71 kDa protein OS=Homo sapiens GN=HSPA8 PE=1 SV=1 - [HSP7C_HUMAN]	750.634	20.28	40	10	13	18	646	70.8542	5.51611
	A3	Sequence	# PSMs	# Proteins	# Protein Groups	Protein Group Accessions	Modifications	ΔCn	IonScore	Exp Value	Charge		ΔM [ppm]	RT [min]	# Missed Cleavages
	High	LDKSQIHDIVLVGGSTR	2	10	1	P11142		0	99.31	3.08873e-09	2		0.923173	30.7851	1
	High	QATKDAGTIAGLNVLR	1	13	1	P11142		0	90.49	2.89431e-08	2		2.00247	31.9855	1
	High	IINEPTAAAIAYGLDK	1	18	2	P11021;P11142		0	88.12	7.19203e-08	2		1.0416	37.4222	0
	High	qATKDAGTIAGLNVLR	1	13	1	P11142	N-Term(Gln->pyro-Glu)	0	82.62	1.81062e-07	2		-0.136846	36.5326	1
	High	DAGTIAGLNVLR	1	15	1	P11142		0	80.93	3.26123e-07	2		0.943037	37.3426	0
	High	IINEPTAAAIAYGLDKK	2	10	1	P11142		0	76.53	7.24799e-07	2		0.0115626	34.549	1
	High	NQVAmNPTNTVFDAK	1	12	1	P11142	M5(Oxidation)	0	62.69	3.889e-05	2		0.385873	29.9555	0
	High	NQVAMNPTNTVFDAK	1	12	1	P11142		0	62.65	2.20831e-05	2		1.30294	32.1949	0
	High	FEELNADLFR	1	12	1	P11142		0	60.3	3.98966e-05	2		0.77514	38.3604	0
	High	NSLESYAFNmK	1	14	1	P11142	M10(Oxidation)	0	59.58	2.07089e-05	2		2.77459	32.1354	0
	High	SFYPEEVSSmVLTK	1	15	1	P11142	M10(Oxidation)	0	55.89	9.90595e-05	2		1.06141	36.0492	0
	High	SQIHDIVLVGGSTR	1	10	1	P11142		0	53.86	0.000157881	2		0.936679	30.1748	0
	High	mKEIAEAYLGK	1	15	1	P11142	M1(Oxidation)	0	52.76	0.000231728	2		0.576436	27.501	1
	High	NSLESYAFNMK	1	14	1	P11142		0	49.59	0.000246727	2		1.06164	35.8568	0
	High	VEIIANDQGNR	1	38	3	B4DVU9;P11021;P11142		0	49.49	0.000459963	2		1.09132	25.2133	0
	High	ITITNDKGR	1	37	2	P11142;B4DVU9		0	47.62	0.000828582	2		0.771782	19.3493	1
A8K984	Structural maintenance of chromosomes protein OS=Homo sapiens PE=2 SV=1 - [A8K984_HUMAN]	614.308	16.62	14	16	16	17	1197	135.512	8.42627
	A3	Sequence	# PSMs	# Proteins	# Protein Groups	Protein Group Accessions	Modifications	ΔCn	IonScore	Exp Value	Charge	42	ΔM [ppm]	RT [min]	# Missed Cleavages
	High	TIEESEETLKNTK	1	6	1	A8K984		0	83.3	4.49026e-07	2	43	-0.876778	24.4296	1
	High	DTSATTALELVAGER	1	6	1	A8K984		0	82.4	3.20808e-07	2	44	1.26623	38.6425	0
	High	VALGNTWKENLTELSGGQR	1	5	1	A8K984		0	74.23	1.9596e-06	2	45	0.880359	36.3638	1
	High	TVTLGGDVFDPHGTLSGGAR	1	7	1	A8K984		0	66.47	1.14515e-05	2	46	1.36375	34.6565	0
	High	FVDGVSTVAR	1	4	1	A8K984		0	65.18	1.55184e-05	2	47	1.06254	28.3778	0
	High	SLEDALAEAQR	1	8	1	A8K984		0	65.15	1.04631e-05	2	48	-0.894765	33.7187	0
	High	QKEVITAQDTVIK	1	5	1	A8K984		0	63.7	1.23708e-05	2	49	0.915414	25.6209	1
	High	KLNYEENKEESLLEK	1	6	1	A8K984		0	60.7	4.35357e-05	2	50	2.14437	27.5492	2
	High	SLEDALAEAQRVNTK	1	8	1	A8K984		0	59.59	0.000128144	2	51	0.550443	33.6138	1
	High	LYNVVVDTEVTGK	1	6	1	A8K984		0	57.68	8.19773e-05	2	52	0.707461	32.9851	0
	High	DQEALEAVKR	1	6	1	A8K984		0	53.99	0.000376081	2	53	0.513352	23.8019	1
	High	LKETYEALLAR	2	6	1	A8K984		0	51.03	0.000211809	3	54	0.53301	31.4424	1
	High	ILTTIEDLDQKK	1	5	1	A8K984		0	49.32	0.000479495	2	55	2.22595	30.7452	1
	High	NQALNIAWQK	1	5	1	A8K984		0	48.96	0.000839849	2	56	1.41397	32.2917	0
	High	TILEEEITPTIQK	1	13	1	A8K984		0	48.79	0.000475006	2	57	1.17116	34.3939	0
	High	GLVASLISVK	1	6	1	A8K984		0	41.34	0.000888762	2	58	1.34778	37.3785	0
E9PDF6	Unconventional myosin-Ib OS=Homo sapiens GN=MYO1B PE=1 SV=1 - [E9PDF6_HUMAN]	560.553	16.53	16	15	15	17	1107	128.4	9.30518
	A3	Sequence	# PSMs	# Proteins	# Protein Groups	Protein Group Accessions	Modifications	ΔCn	IonScore	Exp Value	Charge	MH+ [Da]	ΔM [ppm]	RT [min]	# Missed Cleavages
	High	IFLLTNNNLLLADQK	2	4	1	E9PDF6		0	83.48	7.33699e-08	2	1729.99	2.19752	41.7763	0
	High	LNQVcATHQHFESR	1	2	1	E9PDF6	C5(Carbamidomethyl)	0	74.98	1.17544e-06	2	1726.81	2.9236	22.2188	0
	High	EQLLQSNPVLEAFGNAK	2	8	1	E9PDF6		0	74.5	1.48312e-06	2	1857.97	1.20272	41.6848	0
	High	EIcELTGIDQSVLER	1	2	1	E9PDF6	C3(Carbamidomethyl)	0	69.13	8.0089e-06	2	1761.87	0.898833	37.4204	0
	High	SSALVIQSYIR	1	3	1	E9PDF6		0	61.86	2.21879e-05	2	1236.7	0.335295	36.0438	0
	High	SLPIYSPEKVEEYR	1	7	1	E9PDF6		0	55.85	0.000193582	2	1709.88	1.23004	32.0223	1
	High	RPPTAGSQFK	1	2	1	E9PDF6		0	53.56	0.000291427	2	1088.59	1.00289	19.3525	1
	High	VLYQVEGFVDK	1	2	1	E9PDF6		0	51.06	0.000371737	2	1296.69	1.34725	35.7558	0
	High	YRDQFTDQQK	1	4	1	E9PDF6		0	49.93	0.000287598	2	1328.62	1.0883	22.5536	1
	High	FLNDTSLPHScFR	1	2	1	E9PDF6	C11(Carbamidomethyl)	0	49.81	0.000381323	2	1593.75	0.967497	31.7495	0
	High	LFSWLVNR	1	5	1	E9PDF6		0	47.93	0.000740897	2	1034.58	1.95876	39.5316	0
	High	LVmSYVAAVcGK	1	10	1	E9PDF6	M3(Oxidation); C10(Carbamidomethyl)	0	46.53	0.0009538	2	1313.66	-0.0327435	30.7994	0
	High	SGVEVLFNELEIPVEEYSFGR	1	2	1	E9PDF6		0	46.16	0.00105073	2	2413.2	2.89037	48.8029	0
	High	IIIAEVVNK	1	4	1	E9PDF6		0	45.41	0.000248895	2	998.625	0.903752	31.5786	0
	High	IIIAEVVNKINR	1	4	1	E9PDF6		0	42.39	0.000357595	2	1381.85	1.11609	33.5437	1
Q9BQG0	Myb-binding protein 1A OS=Homo sapiens GN=MYBBP1A PE=1 SV=2 - [MBB1A_HUMAN]	553.023	13.63	6	15	15	15	1328	148.762	9.27588
	A3	Sequence	# PSMs	# Proteins	# Protein Groups	Protein Group Accessions	Modifications	ΔCn	IonScore	Exp Value	Charge	MH+ [Da]	ΔM [ppm]	RT [min]	# Missed Cleavages
	High	LAATEKLLEYLR	1	3	1	Q9BQG0		0	85.65	4.20657e-08	2	1419.82	0.654661	38.0074	1
	High	ALVDILSEVSK	1	3	1	Q9BQG0		0	83.46	1.33216e-07	2	1173.67	1.6144	41.1653	0
	High	EAVSSAFFSLLQTLSTQFK	1	3	1	Q9BQG0		0	75.82	1.10356e-06	2	2104.1	2.34804	52.6277	0
	High	LLQALAQYQNHLQEQPR	1	3	1	Q9BQG0		0	65.56	1.12022e-05	2	2050.08	0.784824	32.893	0
	High	SPAEScDLLGDIQTcIR	1	2	1	Q9BQG0	C6(Carbamidomethyl); C15(Carbamidomethyl)	0	61.87	1.85937e-05	2	1934.9	1.05784	38.6959	0
	High	VYSTALSSFLTK	1	3	1	Q9BQG0		0	55.69	0.00017913	2	1316.71	1.0829	38.3676	0
	High	FWKEVVEQGLLK	1	3	1	Q9BQG0		0	54.27	0.00010737	2	1475.83	1.14436	36.9716	1
	High	GNTAEGcVHETQEK	1	2	1	Q9BQG0	C7(Carbamidomethyl)	0	54.26	5.6246e-05	2	1559.68	2.22955	18.5609	0
	High	SPLSALAR	1	4	1	Q9BQG0		0	53.99	0.000138661	2	814.479	0.855884	30.5509	0
	High	SSSSKQEQDLLHK	1	2	1	Q9BQG0		0	53.4	0.000259398	2	1486.75	1.3272	21.2964	1
	High	ELEAHSAEAR	1	2	1	Q9BQG0		0	53.34	0.00015595	2	1112.53	0.546235	18.145	0
	High	VLDLVEVLVTK	1	2	1	Q9BQG0		0	52.18	5.44807e-05	2	1227.76	2.06812	43.5058	0
	High	VYSTALSSFLTKR	1	3	1	Q9BQG0		0	49.34	0.000454009	2	1472.81	0.688395	35.8964	1
	High	DRKLPAIALDLLR	1	3	1	Q9BQG0		0	42.25	0.000110197	3	1493.92	2.50099	37.6587	2
	High	LLGAALPLLTK	1	3	1	Q9BQG0		0	30.13	0.000747459	2	1109.73	-0.133118	39.0808	0
G8JLG1	Structural maintenance of chromosomes protein 1A OS=Homo sapiens GN=SMC1A PE=1 SV=2 - [G8JLG1_HUMAN]	537.549	15.03	12	15	15	15	1211	140.772	7.40088
	A3	Sequence	# PSMs	# Proteins	# Protein Groups	Protein Group Accessions	Modifications	ΔCn	IonScore	Exp Value	Charge	MH+ [Da]	ΔM [ppm]	RT [min]	# Missed Cleavages
	High	ALQYAcGNALVcDNVEDAR	1	6	1	G8JLG1	C6(Carbamidomethyl); C12(Carbamidomethyl)	0	94.92	7.05414e-09	2	2138.96	0.827476	33.2928	0
	High	SKLESELANFGPR	1	5	1	G8JLG1		0	83.93	2.75516e-07	2	1447.76	1.20435	33.0569	1
	High	VIVGGSSEYKINNK	1	10	1	G8JLG1		0	67.02	8.78847e-06	2	1507.81	2.28656	24.9155	1
	High	AATLAQELEKFNR	1	7	1	G8JLG1		0	62.7	2.49183e-05	2	1490.8	0.211355	35.8272	1
	High	TALFEEISR	1	8	1	G8JLG1		0	61.65	3.16993e-05	2	1065.56	0.908424	34.916	0
	High	SGVISGGASDLKAK	1	5	1	G8JLG1		0	60.76	3.62227e-05	2	1289.71	0.433639	23.7428	1
	High	VLTFDLTKYPDANPNPNEQ	1	2	1	G8JLG1		0	59.76	0.000126237	2	2176.06	1.31892	37.7479	1
	High	DKFQETSDEFEAAR	1	3	1	G8JLG1		0	57.44	2.70453e-05	2	1672.75	1.19237	30.0464	1
	High	LKYSQSDLEQTK	1	6	1	G8JLG1		0	55.23	0.000135712	2	1439.74	1.62983	24.3457	1
	High	VVQLHEYSEELEK	1	10	1	G8JLG1		0	49.43	0.000597491	2	1602.8	0.254492	29.8528	0
	High	KAEIMESIKR	1	6	1	G8JLG1		0	48.61	0.000636271	3	1204.67	-0.213175	22.9675	2
	High	TVALDGTLFQK	1	6	1	G8JLG1		0	48.24	0.00061712	2	1192.66	1.12826	35.6715	0
	High	RIEKLEEYITTSK	1	6	1	G8JLG1		0	47.39	0.000631068	2	1609.88	1.02609	29.8475	2
	High	IEKLEEYITTSK	1	6	1	G8JLG1		0	46.77	0.000867809	2	1453.78	1.8395	30.8505	1
	High	KYQIAVTK	1	7	1	G8JLG1		0	41.34	0.00092916	2	950.568	0.739823	22.6869	1
F5H6E2	Unconventional myosin-Ic OS=Homo sapiens GN=MYO1C PE=1 SV=1 - [F5H6E2_HUMAN]	510.375	16.46	8	2	14	14	1039	118.92	9.40771
	A3	Sequence	# PSMs	# Proteins	# Protein Groups	Protein Group Accessions	Modifications	ΔCn	IonScore	Exp Value	Charge	MH+ [Da]	ΔM [ppm]	RT [min]	# Missed Cleavages
	High	GEELLSPLNLEQAAYAR	1	5	2	F5H6E2;D3DTH7		0	81.84	3.17826e-07	2	1873.97	1.43329	40.8249	0
	High	LLQSNPVLEAFGNAK	1	8	1	F5H6E2		0	74.3	1.63104e-06	2	1600.87	0.0131581	38.8359	0
	High	GDVVLQSDHVIETLTK	1	4	2	F5H6E2;D3DTH7		0	66.72	8.07629e-06	2	1753.93	0.847586	35.8199	0
	High	DRLLQSNPVLEAFGNAK	1	8	1	F5H6E2		0	66.07	1.15182e-05	2	1872	2.60984	38.5782	1
	High	cPENAFFLDHVR	1	4	2	F5H6E2;D3DTH7	C1(Carbamidomethyl)	0	63.94	1.04746e-05	2	1504.7	0.904089	33.3264	0
	High	VLQALGSEPIQYAVPVVK	1	4	2	F5H6E2;D3DTH7		0	63.23	6.55963e-06	2	1911.1	2.59635	38.0181	0
	High	TLFATEDALEVR	1	5	2	F5H6E2;D3DTH7		0	61.96	6.14508e-05	2	1364.71	1.10619	36.8535	0
	High	VNSININQGSITFAGGPGR	1	4	2	F5H6E2;D3DTH7		0	56.25	0.000103866	2	1901.98	0.163301	35.3979	0
	High	TFTWLVGK	1	5	2	F5H6E2;D3DTH7		0	52.14	0.000198251	2	951.53	0.536789	38.0351	0
	High	NPQSYLYLVK	1	6	2	F5H6E2;D3DTH7		0	50.49	0.00031355	2	1224.66	0.563556	35.7842	0
	High	SLASKDVESPSWR	1	5	2	F5H6E2;D3DTH7		0	50.22	0.000438229	2	1461.73	-0.235026	28.1874	1
	High	KDNYPQSVPR	1	3	2	F5H6E2;D3DTH7		0	48.17	0.000758978	2	1203.61	0.64228	22.2876	1
	High	LGTDEISPR	1	4	2	F5H6E2;D3DTH7		0	47.61	0.000771543	2	987.512	1.3034	25.4518	0
	High	AVASEIFKGK	1	4	2	F5H6E2;D3DTH7		0	43.41	0.00101468	2	1049.6	0.0145981	25.8074	1
O14654	Insulin receptor substrate 4 OS=Homo sapiens GN=IRS4 PE=1 SV=1 - [IRS4_HUMAN]	510.153	14.56	1	12	12	14	1257	133.685	8.44092
	A3	Sequence	# PSMs	# Proteins	# Protein Groups	Protein Group Accessions	Modifications	ΔCn	IonScore	Exp Value	Charge	MH+ [Da]	ΔM [ppm]	RT [min]	# Missed Cleavages
	High	EADSSSDYVNMDFTKR	1	1	1	O14654		0	78.12	1.24878e-07	2	1864.81	2.58843	31.5878	1
	High	ESNTPAPSTQGLPDSWGIIAEPR	1	1	1	O14654		0	76.32	9.67218e-07	2	2423.18	0.211486	38.8323	0
	High	GDNQAGGAAAAAAAPEPPPR	1	1	1	O14654		0	75.09	1.28543e-06	2	1788.86	0.342904	24.7568	0
	High	WFQPVANAADAEAVR	1	1	1	O14654		0	67.34	8.30257e-06	2	1644.81	0.855631	35.4176	0
	High	GAQDVAGGSNPGAHNPSANLAR	1	1	1	O14654		0	59.34	4.91843e-05	2	2060.99	0.890411	23.8465	0
	High	EVKDAEIPEGAAR	1	1	1	O14654		0	57.84	8.32052e-05	2	1384.71	1.27998	23.6531	1
	High	AIGDGEDEmLFTR	1	1	1	O14654	M9(Oxidation)	0	56.88	3.98951e-05	2	1469.66	-0.0924894	33.5845	0
	High	AAAAAAAAAASGAAIPPLIPPRR	2	1	1	O14654		0	56.61	1.6807e-05	3	2055.18	-0.161225	33.2834	1
	High	ANPLSLDSAR	1	1	1	O14654		0	54.19	0.000180054	2	1043.55	1.02397	29.8757	0
	High	AIGDGEDEMLFTR	1	1	1	O14654		0	53.5	0.000119711	2	1453.66	0.523173	36.843	0
	High	LLQEEEQER	1	1	1	O14654		0	50.19	0.000372827	2	1173.58	1.11968	23.7492	0
	High	SQSFFAAAR	1	1	1	O14654		0	46.31	0.000707498	2	984.49	0.178263	30.9115	0
	High	DVWQVIVKPR	1	1	1	O14654		0	43.6	0.000818467	2	1239.72	0.0916048	35.3704	1
P46087	Putative ribosomal RNA methyltransferase NOP2 OS=Homo sapiens GN=NOP2 PE=1 SV=2 - [NOP2_HUMAN]	500.166	17.73	8	13	13	13	812	89.2471	9.23193
	A3	Sequence	# PSMs	# Proteins	# Protein Groups	Protein Group Accessions	Modifications	ΔCn	IonScore	Exp Value	Charge	MH+ [Da]	ΔM [ppm]	RT [min]	# Missed Cleavages
	High	ELLLSAIDSVNATSK	1	2	1	P46087		0	95.13	1.47006e-08	2	1560.85	0.669714	38.7585	0
	High	TQASSSFQDSSQPAGK	1	2	1	P46087		0	81.63	1.71767e-07	2	1625.74	0.857115	22.662	0
	High	GISAGAVQTAGK	1	4	1	P46087		0	74.24	2.29413e-06	2	1059.58	0.951853	23.4698	0
	High	NTGVILANDANAERLK	1	2	1	P46087		0	72.33	2.45319e-06	2	1698.92	0.986136	29.2983	1
	High	NTGVILANDANAER	1	2	1	P46087		0	64.86	1.56436e-05	2	1457.74	0.537629	28.4866	0
	High	LGVTNTIISHYDGR	1	2	1	P46087		0	59.55	5.05229e-05	2	1545.8	1.11737	31.9518	0
	High	IQDIVGILR	1	4	1	P46087		0	57.41	1.72474e-05	2	1026.63	0.833819	36.852	0
	High	KGPQSLFNAPR	1	5	1	P46087		0	56.75	0.000112121	2	1214.66	0.0154765	28.0992	1
	High	DLAQALINR	1	3	1	P46087		0	50.59	0.000231774	2	1013.57	0.991935	35.7452	0
	High	FLPAVSDENSKR	1	7	1	P46087		0	50.26	0.0005284	2	1362.7	0.768184	25.1157	1
	High	VLLDAPcSGTGVISKDPAVK	1	2	1	P46087	C7(Carbamidomethyl)	0	46.89	0.000847228	2	2027.09	1.08929	30.8205	1
	High	SRSEYLNR	1	3	1	P46087		0	46.79	0.000662787	2	1024.52	-0.402276	20.7426	1
	High	RRDLAQALINR	1	3	1	P46087		0	45.81	0.000498602	3	1325.78	0.564049	28.0975	2
A0A087X0X3	Heterogeneous nuclear ribonucleoprotein M OS=Homo sapiens GN=HNRNPM PE=1 SV=1 - [A0A087X0X3_HUMAN]	493.52	22.74	15	13	13	15	730	77.5184	8.77783
	A3	Sequence	# PSMs	# Proteins	# Protein Groups	Protein Group Accessions	Modifications	ΔCn	IonScore	Exp Value	Charge	MH+ [Da]	ΔM [ppm]	RT [min]	# Missed Cleavages
	High	GNFGGSFAGSFGGAGGHAPGVAR	1	7	1	A0A087X0X3		0	99.56	4.14431e-09	2	2034.95	0.494257	32.2295	0
	High	aAGVEAAAEVAATEIK	1	8	1	A0A087X0X3	N-Term(Acetyl)	0	78.76	7.6102e-07	2	1542.8	1.42206	44.8841	0
	High	QGGGGGGGSVPGIER	1	7	1	A0A087X0X3		0	72.9	1.81553e-06	2	1284.63	0.385302	24.5949	0
	High	LGSTVFVANLDYK	1	8	1	A0A087X0X3		0	64.58	1.35155e-05	2	1426.76	0.53208	36.7471	0
	High	VGEVTYVELLmDAEGK	1	6	1	A0A087X0X3	M11(Oxidation)	0	58.36	8.7383e-05	2	1768.87	0.92141	42.0547	0
	High	INEILSNALK	1	6	1	A0A087X0X3		0	54.02	0.000163267	2	1114.65	0.614693	33.4975	0
	High	INEILSNALKR	1	6	1	A0A087X0X3		0	52.85	0.000114914	2	1270.75	1.17559	31.0192	1
	High	mGLAmGGGGGASFDR	1	7	1	A0A087X0X3	M1(Oxidation); M5(Oxidation)	0	52.66	6.50401e-05	2	1415.61	0.844196	26.033	0
	High	KAcQIFVR	1	7	1	A0A087X0X3	C3(Carbamidomethyl)	0	52.63	0.000246955	2	1021.56	0.786034	24.1676	1
	High	MGAGMGFGLER	1	7	1	A0A087X0X3		0	51.23	0.000171388	2	1125.52	1.14028	34.2669	0
	High	MGANSLER	1	8	1	A0A087X0X3		0	51.05	0.000277973	2	877.421	0.954491	23.506	0
	High	MGLAMGGGGGASFDR	1	7	1	A0A087X0X3		0	48.33	0.00026	2	1383.62	1.27726	32.7555	0
	High	VGEVTYVELLMDAEGK	1	6	1	A0A087X0X3		0	48.17	0.000691158	2	1752.88	2.55547	44.1602	0
	High	MGLSMER	1	7	1	A0A087X0X3		0	47.4	0.0004249	2	823.382	1.68333	28.6182	0
	High	GcGVVKFESPEVAER	1	6	1	A0A087X0X3	C2(Carbamidomethyl)	0	46.17	0.00106763	2	1663.81	1.26852	29.3748	1
H6VRG2	Keratin 1 OS=Homo sapiens GN=KRT1 PE=3 SV=1 - [H6VRG2_HUMAN]	478.8	26.4	17	9	12	14	644	66.026	8.11865
	A3	Sequence	# PSMs	# Proteins	# Protein Groups	Protein Group Accessions	Modifications	ΔCn	IonScore	Exp Value	Charge	MH+ [Da]	ΔM [ppm]	RT [min]	# Missed Cleavages
	High	QISNLQQSISDAEQR	1	7	1	H6VRG2		0	85.29	1.51007e-07	2	1716.85	1.67178	32.3716	0
	High	WELLQQVDTSTR	1	7	1	H6VRG2		0	71.62	3.46736e-06	2	1475.75	0.832369	37.4916	0
	High	FLEQQNQVLQTK	1	10	2	P35908;H6VRG2		0	69.24	1.27761e-05	2	1475.79	0.333992	30.1087	0
	High	NLDLDSIIAEVK	1	19	3	P35908;H6VRG2;B4DWU6		0	63.57	5.45691e-05	2	1329.73	1.03276	43.3329	0
	High	SGGGFSSGSAGIINYQR	1	7	1	H6VRG2		0	61.2	2.78777e-05	2	1657.79	0.92888	31.9735	0
	High	SLNNQFASFIDKVR	2	7	1	H6VRG2		0	59.2	5.17575e-05	2	1638.86	0.303785	38.0052	1
	High	qISNLQQSISDAEQR	1	7	1	H6VRG2	N-Term(Gln->pyro-Glu)	0	58.99	4.9022e-05	2	1699.83	1.07735	38.9922	0
	High	NSKIEISELNR	1	7	1	H6VRG2		0	52.2	0.000363343	2	1302.7	0.43642	27.3006	1
	High	NKLNDLEDALQQAK	1	7	1	H6VRG2		0	50.03	0.000498048	2	1599.83	-0.282372	35.4753	1
	High	TNAENEFVTIKK	1	7	1	H6VRG2		0	48.48	0.000653476	2	1393.73	-0.529793	26.3154	1
	High	FSScGGGGGSFGAGGGFGSR	1	6	1	H6VRG2	C4(Carbamidomethyl)	0	47.13	9.00436e-05	2	1765.74	0.399795	31.1377	0
	High	IEISELNR	1	8	2	P35908;H6VRG2		0	46.38	0.000948194	2	973.532	0.905801	30.3446	0
	High	GGGGGGYGSGGSSYGSGGGSYGSGGGGGGGR	1	7	1	H6VRG2		0	36.99	0.000339977	3	2383.95	-0.192998	24.297	0
Q92878	DNA repair protein RAD50 OS=Homo sapiens GN=RAD50 PE=1 SV=1 - [RAD50_HUMAN]	468.072	11.13	7	12	12	13	1312	153.797	6.88818
	A3	Sequence	# PSMs	# Proteins	# Protein Groups	Protein Group Accessions	Modifications	ΔCn	IonScore	Exp Value	Charge	MH+ [Da]	ΔM [ppm]	RT [min]	# Missed Cleavages
	High	LLNQEKSELLVEQGR	2	5	1	Q92878		0	68.79	3.84497e-06	2	1755.96	1.10501	30.0255	1
	High	ILELDQELIKAER	1	4	1	Q92878		0	68.3	3.94182e-06	2	1569.89	1.06303	35.599	1
	High	VFQTEAELQEVISDLQSK	1	3	1	Q92878		0	68.07	9.31053e-06	2	2064.05	1.8813	45.1224	0
	High	SDADENVSASDKR	1	2	1	Q92878		0	64.34	6.11094e-06	2	1393.62	-1.3104	17.9679	1
	High	TTELVNKDLDIYYK	1	1	1	Q92878		0	62.53	2.79794e-05	2	1714.89	0.271206	32.563	1
	High	NVKYELQQLEGSSDR	1	5	1	Q92878		0	58.32	7.03029e-05	2	1765.87	1.20254	31.6916	1
	High	VLASLIIR	1	2	1	Q92878		0	57.97	9.2561e-06	2	884.593	-0.264986	35.3778	0
	High	SDADENVSASDK	1	2	1	Q92878		0	56.49	1.76145e-05	2	1237.52	1.12597	19.0196	0
	High	GQDIEYIEIR	1	2	1	Q92878		0	53.85	0.00019245	2	1235.63	1.43592	33.9889	0
	High	HSDELTSLLGYFPNKK	1	5	1	Q92878		0	52.82	0.000240041	3	1848.95	0.148015	36.8351	1
	High	LIQDQQEQIQHLK	1	1	1	Q92878		0	47.46	0.000667641	2	1620.87	-0.779259	25.8559	0
	High	cSVSSLGFNVH	1	1	1	Q92878	C1(Carbamidomethyl)	0	44.92	0.000805267	2	1206.56	1.07245	32.9665	0
D3DTH7	Myosin IC, isoform CRA_a OS=Homo sapiens GN=MYO1C PE=4 SV=1 - [D3DTH7_HUMAN]	443.499	19.61	1	1	13	13	862	98.8722	9.42236
	A3	Sequence	# PSMs	# Proteins	# Protein Groups	Protein Group Accessions	Modifications	ΔCn	IonScore	Exp Value	Charge	MH+ [Da]	ΔM [ppm]	RT [min]	# Missed Cleavages
	High	GEELLSPLNLEQAAYAR	1	5	2	F5H6E2;D3DTH7		0	81.84	3.17826e-07	2	1873.97	1.43329	40.8249	0
	High	GDVVLQSDHVIETLTK	1	4	2	F5H6E2;D3DTH7		0	66.72	8.07629e-06	2	1753.93	0.847586	35.8199	0
	High	cPENAFFLDHVR	1	4	2	F5H6E2;D3DTH7	C1(Carbamidomethyl)	0	63.94	1.04746e-05	2	1504.7	0.904089	33.3264	0
	High	VLQALGSEPIQYAVPVVK	1	4	2	F5H6E2;D3DTH7		0	63.23	6.55963e-06	2	1911.1	2.59635	38.0181	0
	High	TLFATEDALEVR	1	5	2	F5H6E2;D3DTH7		0	61.96	6.14508e-05	2	1364.71	1.10619	36.8535	0
	High	VNSININQGSITFAGGPGR	1	4	2	F5H6E2;D3DTH7		0	56.25	0.000103866	2	1901.98	0.163301	35.3979	0
	High	TFTWLVGK	1	5	2	F5H6E2;D3DTH7		0	52.14	0.000198251	2	951.53	0.536789	38.0351	0
	High	NPQSYLYLVK	1	6	2	F5H6E2;D3DTH7		0	50.49	0.00031355	2	1224.66	0.563556	35.7842	0
	High	SLASKDVESPSWR	1	5	2	F5H6E2;D3DTH7		0	50.22	0.000438229	2	1461.73	-0.235026	28.1874	1
	High	KDNYPQSVPR	1	3	2	F5H6E2;D3DTH7		0	48.17	0.000758978	2	1203.61	0.64228	22.2876	1
	High	LGTDEISPR	1	4	2	F5H6E2;D3DTH7		0	47.61	0.000771543	2	987.512	1.3034	25.4518	0
	High	NVLDTSWPTPPPALR	1	1	1	D3DTH7		0	47.51	0.000790401	2	1663.88	2.26548	38.5605	0
	High	AVASEIFKGK	1	4	2	F5H6E2;D3DTH7		0	43.41	0.00101468	2	1049.6	0.0145981	25.8074	1
Q08211	ATP-dependent RNA helicase A OS=Homo sapiens GN=DHX9 PE=1 SV=4 - [DHX9_HUMAN]	411.341	13.07	4	12	12	13	1270	140.869	6.84424
	A3	Sequence	# PSMs	# Proteins	# Protein Groups	Protein Group Accessions	Modifications	ΔCn	IonScore	Exp Value	Charge	MH+ [Da]	ΔM [ppm]	RT [min]	# Missed Cleavages
	High	LGGIGQFLAK	1	2	1	Q08211		0	68.27	4.23723e-06	2	1003.59	1.34011	36.5276	0
	High	ELDALDANDELTPLGR	1	2	1	Q08211		0	65.03	1.23893e-05	2	1741.86	0.290576	37.8868	0
	High	LAAQScALSLVR	1	3	1	Q08211	C6(Carbamidomethyl)	0	62.87	2.44265e-05	2	1288.71	0.683185	32.6256	0
	High	AENNSEVGASGYGVPGPTWDR	1	3	1	Q08211		0	60.21	1.79126e-05	2	2162.98	1.38834	33.9489	0
	High	QPAIISQLDPVNER	1	2	1	Q08211		0	60.2	4.29747e-05	2	1579.85	1.23524	35.6376	0
	High	TTQVPQFILDDFIQNDR	1	3	1	Q08211		0	56.67	0.000189768	2	2050.02	0.304631	44.2134	0
	High	QLYHLGVVEAYSGLTK	2	3	1	Q08211		0	56.35	9.50132e-05	2	1777.95	1.74488	35.9818	0
	High	AAMEALVVEVTK	1	2	1	Q08211		0	50.1	0.000532106	2	1260.69	0.334863	37.2695	0
	High	GISHVIVDEIHER	1	3	1	Q08211		0	49.16	0.000630356	3	1503.79	0.524794	29.7739	0
	High	AAEcNIVVTQPR	1	3	1	Q08211	C4(Carbamidomethyl)	0	48.79	0.00061176	2	1357.69	2.7366	26.3021	0
	High	TPLHEIALSIK	1	2	1	Q08211		0	48.31	0.000197745	2	1221.72	1.74863	31.9839	0
	High	DINTDFLLVVLR	1	3	1	Q08211		0	44.37	0.000998074	2	1417.81	3.4213	49.0138	0
P13645	Keratin, type I cytoskeletal 10 OS=Homo sapiens GN=KRT10 PE=1 SV=6 - [K1C10_HUMAN]	369.487	14.9	1	6	6	6	584	58.7917	5.21143
	A3	Sequence	# PSMs	# Proteins	# Protein Groups	Protein Group Accessions	Modifications	ΔCn	IonScore	Exp Value	Charge	MH+ [Da]	ΔM [ppm]	RT [min]	# Missed Cleavages
	High	GSLGGGFSSGGFSGGSFSR	1	1	1	P13645		0	120.7	1.74909e-11	2	1707.77	1.52044	35.2954	0
	High	QSLEASLAETEGR	1	1	1	P13645		0	86.6	8.77292e-08	2	1390.68	1.07095	32.1711	0
	High	SLLEGEGSSGGGGR	1	1	1	P13645		0	82.91	1.80624e-07	2	1262.6	0.196744	25.4875	0
	High	ALEESNYELEGK	1	1	1	P13645		0	81.6	7.37838e-07	2	1381.65	0.632686	29.3624	0
	High	AETEcQNTEYQQLLDIK	1	1	1	P13645	C5(Carbamidomethyl)	0	76.93	5.69779e-07	2	2082.97	0.935768	37.0027	0
	High	SQYEQLAEQNRK	1	1	1	P13645		0	48.44	0.00064162	2	1493.74	2.09746	23.486	1
P51610	Host cell factor 1 OS=Homo sapiens GN=HCFC1 PE=1 SV=2 - [HCFC1_HUMAN]	356.37	6.44	4	9	9	10	2035	208.602	7.45947
	A3	Sequence	# PSMs	# Proteins	# Protein Groups	Protein Group Accessions	Modifications	ΔCn	IonScore	Exp Value	Charge	MH+ [Da]	ΔM [ppm]	RT [min]	# Missed Cleavages
	High	YSNDLYELQASR	1	3	1	P51610		0	78.76	3.69866e-07	2	1458.69	2.16168	32.4293	0
	High	ISVATGALEAAQGSK	1	2	1	P51610		0	77.65	1.60882e-06	2	1402.75	0.0858871	30.9848	0
	High	SPDGAHLTWEPPSVTSGK	1	3	1	P51610		0	67.99	6.75132e-06	2	1865.9	0.838866	31.8276	0
	High	IATGHGQQGVTQVVLK	1	2	1	P51610		0	63.87	8.57327e-06	2	1635.92	0.908206	25.5569	0
	High	GDIPPGcAAYGFVcDGTR	1	3	1	P51610	C7(Carbamidomethyl); C14(Carbamidomethyl)	0	61.04	9.36584e-06	2	1912.83	0.368961	35.2799	0
	High	cYLFGGLANDSEDPK	1	3	1	P51610	C1(Carbamidomethyl)	0	55.87	4.33526e-05	2	1685.75	1.06893	37.1589	0
	High	SPAFVQLAPLSSK	1	2	1	P51610		0	50.89	0.00065543	2	1344.75	0.728853	36.1965	0
	High	aSAVSPANLPAVLLQPR	2	3	1	P51610	N-Term(Acetyl)	0	46.24	0.000443281	2	1745.99	0.324387	45.0961	0
	High	IITAVPK	1	2	1	P51610		0	37.59	0.000862194	2	741.487	0.718902	24.9461	0
B2RAU8	cDNA, FLJ95131, highly similar to Homo sapiens nucleolar and coiled-body phosphoprotein 1 (NOLC1), mRNA OS=Homo sapiens PE=2 SV=1 - [B2RAU8_HUMAN]	345.222	19.74	7	6	6	10	699	73.5606	9.42236
	A3	Sequence	# PSMs	# Proteins	# Protein Groups	Protein Group Accessions	Modifications	ΔCn	IonScore	Exp Value	Charge	MH+ [Da]	ΔM [ppm]	RT [min]	# Missed Cleavages
	High	DSSSDSDSSSSEEEEEKTSK	2	3	1	B2RAU8		0	88.95	1.14615e-09	2	2149.84	3.11864	18.2943	1
	High	ASESSSSEESSDDDDEEDQKKQPVQK	1	3	1	B2RAU8		0	59.16	5.94561e-06	3	2884.21	0.0891847	18.3968	2
	High	AASSSSSSSSSSSSDDSEEEKAAATPK	1	4	1	B2RAU8		0	49.77	5.43009e-05	3	2577.09	0.628115	21.0122	1
	High	QQPVESSEDSSDESDSSSEEEKKPPTK	1	3	1	B2RAU8		0	47.45	0.0001601	3	2966.29	2.57545	21.0141	2
	High	DNQLSEVANK	1	5	1	B2RAU8		0	46.02	0.00104639	2	1117.55	0.497959	25.0806	0
	High	AAESSSDSSDSDSSEDDEAPSKPAGTTK	4	3	1	B2RAU8		0	41.64	8.22586e-05	3	2758.13	0.102446	20.4072	1
Q8N4P8	GTPBP4 protein (Fragment) OS=Homo sapiens GN=GTPBP4 PE=2 SV=1 - [Q8N4P8_HUMAN]	300.9	13.92	6	9	9	9	632	73.6628	9.5542
	A3	Sequence	# PSMs	# Proteins	# Protein Groups	Protein Group Accessions	Modifications	ΔCn	IonScore	Exp Value	Charge	MH+ [Da]	ΔM [ppm]	RT [min]	# Missed Cleavages
	High	qKQSLEYLEQVR	1	6	1	Q8N4P8	N-Term(Gln->pyro-Glu)	0	70.68	4.30526e-06	2	1503.78	1.84487	35.0471	1
	High	NLVDNVAKDYVR	1	5	1	Q8N4P8		0	67.31	9.49338e-06	2	1405.74	0.77762	32.5903	1
	High	ADVDVQPYAFTTK	1	5	1	Q8N4P8		0	63.09	1.86545e-05	2	1454.72	1.42159	33.0003	0
	High	LSQILTDFPK	1	5	1	Q8N4P8		0	54.89	0.000130222	2	1161.65	0.809234	36.3463	0
	High	QSLEYLEQVR	1	6	1	Q8N4P8		0	53.47	0.000216569	2	1264.65	0.88022	32.7317	0
	High	IAELSEDDQK	1	4	1	Q8N4P8		0	53.16	0.000202402	2	1147.55	1.69833	24.0757	0
	High	SSFINKVTR	1	5	1	Q8N4P8		0	52.01	0.000169652	2	1051.59	0.245322	24.6614	1
	High	TLLLcGYPNVGK	1	6	1	Q8N4P8	C5(Carbamidomethyl)	0	46.71	0.000943872	2	1334.71	0.0430174	35.6202	0
	High	LALGQINIAK	1	5	1	Q8N4P8		0	45.5	0.000387528	2	1040.65	1.26777	33.7569	0
Q7Z3N6	Putative uncharacterized protein DKFZp686A01173 (Fragment) OS=Homo sapiens GN=DKFZp686A01173 PE=2 SV=1 - [Q7Z3N6_HUMAN]	295.64	9.6	5	7	7	8	917	105.736	9.49561
	A3	Sequence	# PSMs	# Proteins	# Protein Groups	Protein Group Accessions	Modifications	ΔCn	IonScore	Exp Value	Charge	MH+ [Da]	ΔM [ppm]	RT [min]	# Missed Cleavages
	High	SKDTcIVISGESGAGKTEASK	2	5	1	Q7Z3N6	C5(Carbamidomethyl)	0	69.55	4.47552e-06	3	2125.05	0.506784	23.1816	2
	High	VVSIIAELLSTK	1	5	1	Q7Z3N6		0	65.54	2.16422e-06	2	1272.78	2.20593	45.5294	0
	High	FVVDGDTPLIENGK	1	5	1	Q7Z3N6		0	58.89	6.93385e-05	2	1503.77	0.364117	34.5068	0
	High	SNcVLEAFGNAK	1	5	1	Q7Z3N6	C3(Carbamidomethyl)	0	58.22	4.70815e-05	2	1309.62	1.36433	33.9907	0
	High	SSINDAAEFR	1	5	1	Q7Z3N6		0	52.94	0.000145842	2	1109.52	0.579931	28.9695	0
	High	ILAAILHLGNLK	1	5	1	Q7Z3N6		0	51.89	1.00307e-05	2	1275.82	0.928243	37.7131	0
	High	ADLGLQR	1	4	1	Q7Z3N6		0	47.19	0.000932008	2	772.432	0.683502	25.2499	0
B3KM80	Nucleolin, isoform CRA_c OS=Homo sapiens GN=NCL PE=2 SV=1 - [B3KM80_HUMAN]	293.808	15.86	6	7	7	7	536	58.5193	4.66553
	A3	Sequence	# PSMs	# Proteins	# Protein Groups	Protein Group Accessions	Modifications	ΔCn	IonScore	Exp Value	Charge	MH+ [Da]	ΔM [ppm]	RT [min]	# Missed Cleavages
	High	TGISDVFAKNDLAVVDVR	1	4	1	B3KM80		0	78.12	6.3441e-07	2	1919.02	0.377353	37.8887	1
	High	NDLAVVDVR	1	4	1	B3KM80		0	68.84	4.56507e-06	2	1000.54	0.591622	30.78	0
	High	KFGYVDFESAEDLEK	1	4	1	B3KM80		0	68.53	4.72748e-06	2	1776.84	1.33907	36.0511	1
	High	SISLYYTGEKGQNQDYR	1	6	1	B3KM80		0	67.23	1.32559e-05	2	2021.96	1.5069	30.2283	1
	High	GFGFVDFNSEEDAK	1	6	1	B3KM80		0	67.12	1.65946e-06	2	1561.68	0.92409	38.4905	0
	High	IVTDRETGSSK	1	6	1	B3KM80		0	55.98	0.00011709	2	1192.62	0.108717	17.3814	1
	High	AIRLELQGPR	1	6	1	B3KM80		0	40.65	0.000809334	2	1152.69	0.873885	29.7773	1
Q92841	Probable ATP-dependent RNA helicase DDX17 OS=Homo sapiens GN=DDX17 PE=1 SV=2 - [DDX17_HUMAN]	290.295	11.11	5	7	7	7	729	80.222	8.26514
	A3	Sequence	# PSMs	# Proteins	# Protein Groups	Protein Group Accessions	Modifications	ΔCn	IonScore	Exp Value	Charge	MH+ [Da]	ΔM [ppm]	RT [min]	# Missed Cleavages
	High	ELAQQVQQVADDYGK	1	4	1	Q92841		0	93.08	2.25354e-08	2	1691.83	1.34882	35.282	0
	High	SSQSSSQQFSGIGR	1	4	1	Q92841		0	72.35	1.78415e-06	2	1455.68	0.410547	25.8615	0
	High	SGKAPILIATDVASR	1	4	1	Q92841		0	60.35	2.07579e-05	2	1498.86	3.15018	30.6982	1
	High	QLAEDFLR	1	4	1	Q92841		0	56.02	0.000112266	2	991.522	1.01341	34.4638	0
	High	VLEEANQAINPK	1	3	1	Q92841		0	52.59	0.000223628	2	1325.71	1.07396	26.064	0
	High	STNKGTAYTFFTPGNLK	1	3	1	Q92841		0	50.2	0.000680432	2	1846.93	-0.293662	33.5971	1
	High	GTAYTFFTPGNLK	1	3	1	Q92841		0	47.08	0.000984319	2	1416.72	0.277277	37.6607	0
E1NZA1	Peroxisome proliferator activated receptor interacting complex protein OS=Homo sapiens GN=PRIC295 PE=2 SV=1 - [E1NZA1_HUMAN]	288.52	3.22	4	7	7	7	2671	292.558	7.43018
	A3	Sequence	# PSMs	# Proteins	# Protein Groups	Protein Group Accessions	Modifications	ΔCn	IonScore	Exp Value	Charge	MH+ [Da]	ΔM [ppm]	RT [min]	# Missed Cleavages
	High	ALQAAIQQLAEAQPEATAK	1	3	1	E1NZA1		0	92.59	2.0793e-08	2	1952.05	0.445991	36.604	0
	High	aADTQVSETLKR	1	3	1	E1NZA1	N-Term(Acetyl)	0	63.8	2.63878e-05	2	1360.71	1.67977	28.8292	1
	High	ALVAVLLSR	1	4	1	E1NZA1		0	61.54	3.57742e-06	2	941.614	-0.168853	37.6567	0
	High	IIIEDLLEATR	1	2	1	E1NZA1		0	60.28	3.17834e-05	2	1285.74	1.60806	42.8679	0
	High	GAAYGLAGLVK	1	3	1	E1NZA1		0	50.5	0.000360511	2	1019.59	1.94133	34.761	0
	High	ALGTLVSHVTLR	1	3	1	E1NZA1		0	50	0.0001725	2	1266.75	0.927267	32.068	0
	High	qSVVVLMGSLAK	1	3	1	E1NZA1	N-Term(Gln->pyro-Glu)	0	47.77	0.000769537	2	1214.68	1.14808	45.768	0
H7BXY3	Putative ATP-dependent RNA helicase DHX30 OS=Homo sapiens GN=DHX30 PE=1 SV=1 - [H7BXY3_HUMAN]	270.349	8.32	3	9	9	9	1166	130.469	8.55811
	A3	Sequence	# PSMs	# Proteins	# Protein Groups	Protein Group Accessions	Modifications	ΔCn	IonScore	Exp Value	Charge	MH+ [Da]	ΔM [ppm]	RT [min]	# Missed Cleavages
	High	VScLETVWVSR	1	3	1	H7BXY3	C3(Carbamidomethyl)	0	61.47	3.15081e-05	2	1335.67	0.402795	36.1218	0
	High	AVAGWEEVLR	1	2	1	H7BXY3		0	57.82	9.98611e-05	2	1129.6	0.471172	37.0401	0
	High	ATISLSDSDLLR	1	2	1	H7BXY3		0	55.3	0.000138412	2	1290.69	0.345541	36.5344	0
	High	AIVLAAIFR	1	2	1	H7BXY3		0	50.72	6.31184e-05	2	973.621	1.75532	41.1677	0
	High	IPQLLLER	1	2	1	H7BXY3		0	48.99	0.000107886	2	981.611	1.66574	35.7504	0
	High	EYLTTLGQR	1	2	1	H7BXY3		0	47.65	0.000713791	2	1080.57	0.429362	30.7103	0
	High	ISAVSVAQR	1	2	1	H7BXY3		0	47.53	0.000905977	2	930.536	-0.679097	24.4626	0
	High	AVDEAVILLQEIGVLDQR	1	2	1	H7BXY3		0	45.36	0.000663644	2	1981.1	3.85254	48.4238	0
	High	TPLENLVLQAK	1	3	1	H7BXY3		0	43.32	0.000882286	2	1225.71	-0.884744	36.7303	0
A0A024R9E2	Poly(A) binding protein, cytoplasmic 1, isoform CRA_c OS=Homo sapiens GN=PABPC1 PE=4 SV=1 - [A0A024R9E2_HUMAN]	264.202	20.05	23	2	6	7	419	47.3048	8.92432
	A3	Sequence	# PSMs	# Proteins	# Protein Groups	Protein Group Accessions	Modifications	ΔCn	IonScore	Exp Value	Charge	MH+ [Da]	ΔM [ppm]	RT [min]	# Missed Cleavages
	High	SLGYAYVNFQQPADAER	1	17	2	A0A024R9E2;B1ANR0		0	78.19	5.62067e-07	2	1928.91	0.297027	36.1983	0
	High	SGVGNIFIK	1	12	1	A0A024R9E2		0	66.41	5.65686e-06	2	934.536	0.131509	33.1739	0
	High	ALYDTFSAFGNILScK	1	14	2	A0A024R9E2;B1ANR0	C15(Carbamidomethyl)	0	62.91	1.97765e-05	2	1806.87	-0.309434	45.1249	0
	High	SKGFGFVcFSSPEEATK	1	23	2	A0A024R9E2;B1ANR0	C8(Carbamidomethyl)	0	57.17	5.78479e-05	2	1877.87	0.277946	35.1009	1
	High	ALDTmNFDVIK	1	17	2	A0A024R9E2;B1ANR0	M5(Oxidation)	0	56.86	7.39766e-05	2	1282.64	0.267523	34.2325	0
	High	ALDTMNFDVIK	1	17	2	A0A024R9E2;B1ANR0		0	56.49	8.01066e-05	2	1266.64	0.978635	37.6289	0
	High	IVATKPLYVALAQR	1	13	1	A0A024R9E2		0	48.34	7.91396e-05	2	1542.94	1.58348	32.3197	1
B2RDN9	cDNA, FLJ96699, highly similar to Homo sapiens thyroid autoantigen 70kDa (Ku antigen) (G22P1), mRNA OS=Homo sapiens PE=2 SV=1 - [B2RDN9_HUMAN]	251.784	9.36	6	6	6	6	609	69.7411	6.69775
	A3	Sequence	# PSMs	# Proteins	# Protein Groups	Protein Group Accessions	Modifications	ΔCn	IonScore	Exp Value	Charge	MH+ [Da]	ΔM [ppm]	RT [min]	# Missed Cleavages
	High	NIYVLQELDNPGAK	1	4	1	B2RDN9		0	83.78	2.19867e-07	2	1573.82	1.05906	37.7319	0
	High	SDSFENPVLQQHFR	1	6	1	B2RDN9		0	61.94	2.4246e-05	2	1703.81	-0.229649	32.5288	0
	High	TFNTSTGGLLLPSDTK	1	5	1	B2RDN9		0	57.65	8.15148e-05	2	1651.86	0.958303	35.58	0
	High	DSLIFLVDASK	1	2	1	B2RDN9		0	56.77	9.00417e-05	2	1207.66	1.89291	41.255	0
	High	NIYVLQELDNPGAKR	1	4	1	B2RDN9		0	56.25	9.50921e-05	2	1729.92	-0.26256	34.9212	1
	High	TFNTSTGGLLLPSDTKR	1	4	1	B2RDN9		0	50.18	0.000435088	2	1807.96	1.86301	32.1193	1
Q6NUR1	Non-SMC condensin I complex, subunit G OS=Homo sapiens GN=NCAPG PE=2 SV=1 - [Q6NUR1_HUMAN]	250.343	7.39	4	6	6	7	1015	114.122	5.66846
	A3	Sequence	# PSMs	# Proteins	# Protein Groups	Protein Group Accessions	Modifications	ΔCn	IonScore	Exp Value	Charge	MH+ [Da]	ΔM [ppm]	RT [min]	# Missed Cleavages
	High	LLSDFLDSEVSELR	1	2	1	Q6NUR1		0	66.91	9.71669e-06	2	1622.83	1.75892	43.9754	0
	High	EALENcITLQDFNR	1	3	1	Q6NUR1	C6(Carbamidomethyl)	0	66.19	2.29977e-05	2	1722.81	0.38783	36.9301	0
	High	TQIVTEIISEIR	2	3	1	Q6NUR1		0	58.48	4.09398e-05	2	1401.8	0.969383	42.3453	0
	High	LMFSGLLVSSR	1	2	1	Q6NUR1		0	55.87	8.89051e-05	2	1209.66	-1.92402	40.4175	0
	High	IcNEILTSPcSPEIR	1	2	1	Q6NUR1	C2(Carbamidomethyl); C10(Carbamidomethyl)	0	55.4	0.000119399	2	1788.86	0.902075	32.7534	0
	High	IQAVLALSR	1	3	1	Q6NUR1		0	50.91	0.000150839	2	970.607	2.86834	32.1266	0
P35908	Keratin, type II cytoskeletal 2 epidermal OS=Homo sapiens GN=KRT2 PE=1 SV=2 - [K22E_HUMAN]	231.041	10.8	11	2	5	5	639	65.3932	8.00146
	A3	Sequence	# PSMs	# Proteins	# Protein Groups	Protein Group Accessions	Modifications	ΔCn	IonScore	Exp Value	Charge	MH+ [Da]	ΔM [ppm]	RT [min]	# Missed Cleavages
	High	GGSGGGGSISGGGYGSGGGSGGR	1	1	1	P35908		0	86.03	2.14535e-08	2	1741.75	0.648823	22.557	0
	High	GFSSGSAVVSGGSR	1	1	1	P35908		0	80.17	3.39449e-07	2	1254.61	1.05123	25.1819	0
	High	FLEQQNQVLQTK	1	10	2	P35908;H6VRG2		0	69.24	1.27761e-05	2	1475.79	0.333992	30.1087	0
	High	NLDLDSIIAEVK	1	19	3	P35908;H6VRG2;B4DWU6		0	63.57	5.45691e-05	2	1329.73	1.03276	43.3329	0
	High	IEISELNR	1	8	2	P35908;H6VRG2		0	46.38	0.000948194	2	973.532	0.905801	30.3446	0
P52701	DNA mismatch repair protein Msh6 OS=Homo sapiens GN=MSH6 PE=1 SV=2 - [MSH6_HUMAN]	228.452	5.81	5	7	7	7	1360	152.689	6.90283
	A3	Sequence	# PSMs	# Proteins	# Protein Groups	Protein Group Accessions	Modifications	ΔCn	IonScore	Exp Value	Charge	MH+ [Da]	ΔM [ppm]	RT [min]	# Missed Cleavages
	High	AGFDSDYDQALADIR	1	3	1	P52701		0	83.99	1.08335e-07	2	1656.75	0.569103	38.461	0
	High	GTQTYSVLEGDPSENYSK	1	3	1	P52701		0	66.8	3.45779e-06	2	1974.9	1.72387	31.8539	0
	High	AYGVcFVDTSLGK	1	3	1	P52701	C5(Carbamidomethyl)	0	53.47	0.000156973	2	1416.68	1.43063	36.5842	0
	High	STVDAEAVHK	1	2	1	P52701		0	51.01	0.000306698	2	1056.53	0.894703	18.9394	0
	High	TLVAHYPPVQVLFEK	1	3	1	P52701		0	45.45	0.000774051	2	1740.97	0.309235	37.317	0
	High	LLTLIKEL	1	3	1	P52701		0	40.44	0.000289168	2	942.624	0.862318	39.0402	1
	High	LLTLIK	1	3	1	P52701		0	31.84	0.000621904	2	700.497	1.01759	32.7516	0
B1ANR0	Poly(A) binding protein, cytoplasmic 4 (Inducible form), isoform CRA_e OS=Homo sapiens GN=PABPC4 PE=1 SV=1 - [B1ANR0_HUMAN]	226.925	11.87	14	1	5	6	615	67.9279	9.45166
	A3	Sequence	# PSMs	# Proteins	# Protein Groups	Protein Group Accessions	Modifications	ΔCn	IonScore	Exp Value	Charge	MH+ [Da]	ΔM [ppm]	RT [min]	# Missed Cleavages
	High	SLGYAYVNFQQPADAER	1	17	2	A0A024R9E2;B1ANR0		0	78.19	5.62067e-07	2	1928.91	0.297027	36.1983	0
	High	ALYDTFSAFGNILScK	1	14	2	A0A024R9E2;B1ANR0	C15(Carbamidomethyl)	0	62.91	1.97765e-05	2	1806.87	-0.309434	45.1249	0
	High	SKGFGFVcFSSPEEATK	1	23	2	A0A024R9E2;B1ANR0	C8(Carbamidomethyl)	0	57.17	5.78479e-05	2	1877.87	0.277946	35.1009	1
	High	ALDTmNFDVIK	1	17	2	A0A024R9E2;B1ANR0	M5(Oxidation)	0	56.86	7.39766e-05	2	1282.64	0.267523	34.2325	0
	High	ALDTMNFDVIK	1	17	2	A0A024R9E2;B1ANR0		0	56.49	8.01066e-05	2	1266.64	0.978635	37.6289	0
	High	EFSPFGSITSAK	1	10	1	B1ANR0		0	47.91	0.00053073	2	1270.63	0.724456	36.8244	0
Q9UG63	ATP-binding cassette sub-family F member 2 OS=Homo sapiens GN=ABCF2 PE=1 SV=2 - [ABCF2_HUMAN]	213.729	10.59	4	5	5	6	623	71.2446	7.37158
	A3	Sequence	# PSMs	# Proteins	# Protein Groups	Protein Group Accessions	Modifications	ΔCn	IonScore	Exp Value	Charge	MH+ [Da]	ΔM [ppm]	RT [min]	# Missed Cleavages
	High	IPPPVIMVQNVSFK	1	2	1	Q9UG63		0	63.69	8.03818e-06	2	1568.89	0.563253	38.7168	0
	High	LLTGELLPTDGmIR	1	2	1	Q9UG63	M12(Oxidation)	0	58.46	5.79509e-05	2	1544.84	1.12467	37.2643	0
	High	YYTGNYDQYVK	1	2	1	Q9UG63		0	56.6	3.62075e-05	2	1413.63	1.21344	31.0865	0
	High	LLTGELLPTDGMIR	1	2	1	Q9UG63		0	50.4	0.000559063	2	1528.84	1.96233	39.2892	0
	High	LIQQVAQEIWVcEK	1	2	1	Q9UG63	C12(Carbamidomethyl)	0	49.19	0.000606736	2	1743.91	-0.523052	38.7303	0
	High	ILHGLGFTPAMQR	1	4	1	Q9UG63		0	47.84	0.000875628	2	1440.78	0.530888	32.2986	0
A8K9U6	cDNA FLJ76121, highly similar to Homo sapiens zinc finger CCCH-type, antiviral 1 (ZC3HAV1), transcript variant 1, mRNA OS=Homo sapiens PE=2 SV=1 - [A8K9U6_HUMAN]	201.65	5.21	4	3	3	3	902	101.392	8.35303
	A3	Sequence	# PSMs	# Proteins	# Protein Groups	Protein Group Accessions	Modifications	ΔCn	IonScore	Exp Value	Charge	MH+ [Da]	ΔM [ppm]	RT [min]	# Missed Cleavages
	High	VALVNDSLSDVTSTTSSR	1	3	1	A8K9U6		0	103.15	3.15196e-09	2	1851.93	0.587652	33.398	0
	High	ATDLGGTSQAGTSQR	1	4	1	A8K9U6		0	95.62	9.81484e-09	2	1449.69	0.524121	21.794	0
	High	FVVLETGGEAGITR	1	3	1	A8K9U6		0	56.16	0.000111004	2	1448.78	2.2821	34.0113	0
Q92900-2	Isoform 2 of Regulator of nonsense transcripts 1 OS=Homo sapiens GN=UPF1 - [RENT1_HUMAN]	199.054	8.77	9	7	7	7	1118	122.958	6.68311
	A3	Sequence	# PSMs	# Proteins	# Protein Groups	Protein Group Accessions	Modifications	ΔCn	IonScore	Exp Value	Charge	MH+ [Da]	ΔM [ppm]	RT [min]	# Missed Cleavages
	High	AGLSQSLFER	1	2	1	Q92900-2		0	66.98	9.38093e-06	2	1107.58	1.25027	33.6496	0
	High	AGAKPDQIGIITPYEGQR	1	3	1	Q92900-2		0	47.96	0.000623028	2	1914.01	1.49976	31.3149	1
	High	TVTSATIVYHLAR	1	7	1	Q92900-2		0	47.67	0.000631851	2	1431.8	0.495096	31.0565	0
	High	KLVNTINPGAR	1	4	1	Q92900-2		0	47.63	0.000305473	2	1182.7	0.5929	23.9671	1
	High	LQQLKDETGELSSADEKR	1	2	1	Q92900-2		0	47.06	0.000892436	3	2047.03	0.092522	25.3295	2
	High	YGVIIVGNPK	1	3	1	Q92900-2		0	46.92	0.000652387	2	1059.62	0.620625	31.4351	0
	High	TVLQRPLSLIQGPPGTGK	1	6	1	Q92900-2		0	39.62	0.00081858	2	1862.09	3.12611	34.1655	1
Q9UNX4	WD repeat-containing protein 3 OS=Homo sapiens GN=WDR3 PE=1 SV=1 - [WDR3_HUMAN]	195.006	6.79	4	5	5	5	943	106.032	6.63916
	A3	Sequence	# PSMs	# Proteins	# Protein Groups	Protein Group Accessions	Modifications	ΔCn	IonScore	Exp Value	Charge	MH+ [Da]	ΔM [ppm]	RT [min]	# Missed Cleavages
	High	YVASAVFGVIGSQK	1	2	1	Q9UNX4		0	74.51	1.23722e-06	2	1425.78	0.961381	37.353	0
	High	LLAVSLLDcTVK	1	3	1	Q9UNX4	C9(Carbamidomethyl)	0	71.74	1.85223e-06	2	1331.76	1.05203	39.2457	0
	High	IMEAIELYREETAK	1	3	1	Q9UNX4		0	59.15	0.00012247	2	1695.86	1.0496	35.9441	1
	High	AAITTLKYDQLGGR	1	1	1	Q9UNX4		0	50.59	0.000289826	2	1506.83	0.830652	30.384	1
	High	DAITQALFLR	1	1	1	Q9UNX4		0	50.09	0.000318334	2	1147.65	1.36442	41.7713	0
P35527	Keratin, type I cytoskeletal 9 OS=Homo sapiens GN=KRT9 PE=1 SV=3 - [K1C9_HUMAN]	194.675	6.26	2	2	2	2	623	62.0268	5.23682
	A3	Sequence	# PSMs	# Proteins	# Protein Groups	Protein Group Accessions	Modifications	ΔCn	IonScore	Exp Value	Charge	MH+ [Da]	ΔM [ppm]	RT [min]	# Missed Cleavages
	High	GGSGGSYGGGGSGGGYGGGSGSR	1	2	1	P35527		0	125.51	7.87332e-13	2	1791.73	-0.187924	21.9455	0
	High	SGGGGGGGLGSGGSIR	1	1	1	P35527		0	90.03	3.97743e-08	2	1232.6	0.739236	23.4361	0
Q9BVQ7	Spermatogenesis-associated protein 5-like protein 1 OS=Homo sapiens GN=SPATA5L1 PE=1 SV=2 - [SPA5L_HUMAN]	194.449	4.91	2	3	3	4	753	80.6599	8.08936
	A3	Sequence	# PSMs	# Proteins	# Protein Groups	Protein Group Accessions	Modifications	ΔCn	IonScore	Exp Value	Charge	MH+ [Da]	ΔM [ppm]	RT [min]	# Missed Cleavages
	High	NTAAVLEAAQELLR	2	1	1	Q9BVQ7		0	79.99	3.93405e-07	2	1498.82	1.12287	43.6618	0
	High	SSQQEFQEVFNR	1	2	1	Q9BVQ7		0	69.49	2.33356e-06	2	1498.69	0.104785	33.7312	0
	High	ALTALGLAVPR	1	1	1	Q9BVQ7		0	55.83	1.22772e-05	2	1081.67	0.0257576	36.5397	0
B1Q2B0	URCC5 OS=Homo sapiens GN=URCC5 PE=2 SV=1 - [B1Q2B0_HUMAN]	192.173	7.68	3	4	4	4	911	101.244	8.42627
	A3	Sequence	# PSMs	# Proteins	# Protein Groups	Protein Group Accessions	Modifications	ΔCn	IonScore	Exp Value	Charge	MH+ [Da]	ΔM [ppm]	RT [min]	# Missed Cleavages
	High	ILANTFITYTTQTDGDTR	1	2	1	B1Q2B0		0	85.19	1.46805e-07	2	2031	0.954755	37.5549	0
	High	DSQFLVSSVTDDDFGKK	1	2	1	B1Q2B0		0	73.52	1.80743e-06	2	1887.9	2.51696	35.6532	1
	High	GSVGAVPSGTSPGGVATTAAAGSR	1	2	1	B1Q2B0		0	64.16	1.76889e-05	2	2015.02	0.588477	28.6548	0
	High	QQAELEAFENR	1	3	1	B1Q2B0		0	45.16	0.00105457	2	1334.63	1.01451	31.5526	0
A0A087WV29	N-acetyltransferase 10 OS=Homo sapiens GN=NAT10 PE=1 SV=1 - [A0A087WV29_HUMAN]	191.275	7.31	3	5	5	5	834	93.4753	5.88428
	A3	Sequence	# PSMs	# Proteins	# Protein Groups	Protein Group Accessions	Modifications	ΔCn	IonScore	Exp Value	Charge	MH+ [Da]	ΔM [ppm]	RT [min]	# Missed Cleavages
	High	QQSAQSQVSTTAENK	1	3	1	A0A087WV29		0	82.55	1.78167e-07	2	1606.77	-0.0760152	21.2396	0
	High	LDYLGVSYGLTPR	1	2	1	A0A087WV29		0	62.78	2.45953e-05	2	1453.77	1.17623	38.5027	0
	High	ASEVFLQR	1	3	1	A0A087WV29		0	53.25	0.000197541	2	949.51	0.234095	29.5746	0
	High	TLSDDLDEAAKEFQEK	1	2	1	A0A087WV29		0	52.21	0.000225741	2	1838.86	-0.329299	38.7845	1
	High	QSILNSLSR	1	2	1	A0A087WV29		0	51.21	0.000362523	2	1017.57	0.84159	32.2668	0
P53621	Coatomer subunit alpha OS=Homo sapiens GN=COPA PE=1 SV=2 - [COPA_HUMAN]	187.869	4.74	1	4	4	4	1224	138.258	7.66455
	A3	Sequence	# PSMs	# Proteins	# Protein Groups	Protein Group Accessions	Modifications	ΔCn	IonScore	Exp Value	Charge	MH+ [Da]	ΔM [ppm]	RT [min]	# Missed Cleavages
	High	ASNLENSTYDLYTIPK	1	1	1	P53621		0	76.97	1.04573e-06	2	1828.9	1.68427	36.5	0
	High	GITGVDLFGTTDAVVK	1	1	1	P53621		0	67.54	8.0258e-06	2	1592.85	0.44327	38.9967	0
	High	DADSITLFDVQQKR	1	1	1	P53621		0	59.16	6.16402e-05	2	1635.84	0.917804	34.7225	1
	High	LVGQSIIAYLQK	1	1	1	P53621		0	52.82	5.64188e-05	2	1332.79	0.282662	40.8776	0
Q9NTJ3	Structural maintenance of chromosomes protein 4 OS=Homo sapiens GN=SMC4 PE=1 SV=2 - [SMC4_HUMAN]	184.505	3.96	11	4	4	4	1288	147.091	6.78564
	A3	Sequence	# PSMs	# Proteins	# Protein Groups	Protein Group Accessions	Modifications	ΔCn	IonScore	Exp Value	Charge	MH+ [Da]	ΔM [ppm]	RT [min]	# Missed Cleavages
	High	FTQLDLEDVQVR	1	7	1	Q9NTJ3		0	76.57	1.22923e-06	2	1462.75	0.673367	36.8226	0
	High	TESPATAAETASEELDNR	1	8	1	Q9NTJ3		0	75.91	5.56493e-07	2	1891.85	-2.34994	33.6319	0
	High	AGKVEAEVKR	1	4	1	Q9NTJ3		0	54.91	0.000170626	3	1086.63	-1.26355	17.2329	2
	High	VAELDKITYER	1	4	1	Q9NTJ3		0	54.43	0.000130349	2	1336.71	0.715353	29.4728	1
B4E256	cDNA FLJ55348, highly similar to WD repeat protein 6 OS=Homo sapiens PE=2 SV=1 - [B4E256_HUMAN]	183.779	5.33	13	5	5	5	1070	116.109	7.13721
	A3	Sequence	# PSMs	# Proteins	# Protein Groups	Protein Group Accessions	Modifications	ΔCn	IonScore	Exp Value	Charge	MH+ [Da]	ΔM [ppm]	RT [min]	# Missed Cleavages
	High	GLLATASEDR	1	6	1	B4E256		0	63.18	4.20013e-05	2	1032.53	1.14226	28.6198	0
	High	GMNWLAGLR	1	7	1	B4E256		0	61.76	4.25089e-05	2	1017.53	1.0625	39.2416	0
	High	GLGVSALcFK	1	6	1	B4E256	C8(Carbamidomethyl)	0	60.92	3.31729e-05	2	1051.56	0.520612	35.8999	0
	High	VVPINTPTAAVDQTLFPGK	1	6	1	B4E256		0	51.12	0.000203215	2	1968.08	1.16548	38.2045	0
	High	LFLLQDSGR	1	11	1	B4E256		0	48.27	0.000614361	2	1048.58	-0.660744	36.4564	0
B3KN05	cDNA FLJ13129 fis, clone NT2RP3002969, highly similar to Long-chain-fatty-acid--CoA ligase 3 (EC 6.2.1.3) OS=Homo sapiens PE=2 SV=1 - [B3KN05_HUMAN]	180.691	9.17	7	5	5	5	709	79.1717	8.32373
	A3	Sequence	# PSMs	# Proteins	# Protein Groups	Protein Group Accessions	Modifications	ΔCn	IonScore	Exp Value	Charge	MH+ [Da]	ΔM [ppm]	RT [min]	# Missed Cleavages
	High	LLLcGGAPLSATTQR	1	4	1	B3KN05	C4(Carbamidomethyl)	0	78.58	7.23887e-07	2	1557.84	0.332161	33.6844	0
	High	IGYSSPQTLADQSSK	1	5	1	B3KN05		0	64.87	1.51351e-05	2	1581.78	0.629391	29.2233	0
	High	EVLNEEDEVQPNGK	1	3	1	B3KN05		0	52.92	0.000151875	2	1599.75	0.795662	26.1421	0
	High	ADFFEDENGQR	1	5	1	B3KN05		0	45.09	0.000230758	2	1327.56	0.53509	31.6845	0
	High	LKDIVSLVPR	1	4	1	B3KN05		0	44.92	0.000219033	2	1139.72	0.354641	32.5238	1
B4DVQ2	cDNA FLJ60909, highly similar to Proline-rich protein 8 OS=Homo sapiens PE=2 SV=1 - [B4DVQ2_HUMAN]	178.049	8.9	4	5	5	5	854	93.9258	10.8433
	A3	Sequence	# PSMs	# Proteins	# Protein Groups	Protein Group Accessions	Modifications	ΔCn	IonScore	Exp Value	Charge	MH+ [Da]	ΔM [ppm]	RT [min]	# Missed Cleavages
	High	GTVVTPVQVPLLPVPSQPR	1	4	1	B4DVQ2		0	64.5	3.03365e-06	2	1984.16	0.44775	38.8184	0
	High	TNSGGGDGPHISSK	1	3	1	B4DVQ2		0	64.3	8.84254e-06	2	1313.61	2.40737	17.7352	0
	High	NQDVSISNVQPK	1	3	1	B4DVQ2		0	53.41	0.000205901	2	1328.68	0.878257	25.79	0
	High	VLPIKPADVEEPAVPQTPR	1	3	1	B4DVQ2		0	48.74	0.000302071	2	2056.15	0.601042	31.6862	1
	High	TVPQSQTQPLHK	1	3	1	B4DVQ2		0	47.32	0.000744193	2	1363.73	0.682646	19.4621	0
B4DEX7	cDNA FLJ51806, highly similar to Homo sapiens proline-, glutamic acid-, leucine-rich protein 1 (PELP1), mRNA OS=Homo sapiens PE=2 SV=1 - [B4DEX7_HUMAN]	177.915	4.3	7	3	3	3	906	96.8297	4.28467
	A3	Sequence	# PSMs	# Proteins	# Protein Groups	Protein Group Accessions	Modifications	ΔCn	IonScore	Exp Value	Charge	MH+ [Da]	ΔM [ppm]	RT [min]	# Missed Cleavages
	High	KGDSNANSDVcAAALR	1	6	1	B4DEX7	C11(Carbamidomethyl)	0	109.24	3.33548e-10	2	1648.77	0.56455	23.8179	1
	High	GSPDGSLQTGKPSAPK	1	7	1	B4DEX7		0	71.69	3.81512e-06	2	1526.78	0.120665	21.7922	1
	High	FGILIGR	1	7	1	B4DEX7		0	45.08	0.000465684	2	775.484	1.73051	35.9957	0
O94906	Pre-mRNA-processing factor 6 OS=Homo sapiens GN=PRPF6 PE=1 SV=1 - [PRP6_HUMAN]	177.356	7.55	1	6	6	6	941	106.858	8.25049
	A3	Sequence	# PSMs	# Proteins	# Protein Groups	Protein Group Accessions	Modifications	ΔCn	IonScore	Exp Value	Charge	MH+ [Da]	ΔM [ppm]	RT [min]	# Missed Cleavages
	High	LSQVSDSVSGQTVVDPK	1	1	1	O94906		0	62.03	6.14708e-05	2	1745.89	0.762151	29.0038	0
	High	SEDVWLEAAR	1	1	1	O94906		0	54.53	0.000117516	2	1175.57	0.99424	34.7983	0
	High	AIYAYALQVFPSKK	1	1	1	O94906		0	52.73	0.0001568	2	1598.89	-0.337117	36.4929	1
	High	ESLEALLQR	1	1	1	O94906		0	50.36	0.000567457	2	1058.59	1.4336	37.1665	0
	High	AVIGIGIEEEDRK	1	1	1	O94906		0	48.64	0.000739257	2	1428.77	0.743325	30.0568	1
	High	AVVAQAVR	1	1	1	O94906		0	47.97	0.000217838	2	813.495	1.08349	22.0034	0
O43290	U4/U6.U5 tri-snRNP-associated protein 1 OS=Homo sapiens GN=SART1 PE=1 SV=1 - [SNUT1_HUMAN]	176.015	9.25	4	4	4	4	800	90.2003	6.12549
	A3	Sequence	# PSMs	# Proteins	# Protein Groups	Protein Group Accessions	Modifications	ΔCn	IonScore	Exp Value	Charge	MH+ [Da]	ΔM [ppm]	RT [min]	# Missed Cleavages
	High	ADDLLPLGDQTQDGDFGSR	1	3	1	O43290		0	90.01	2.33462e-08	2	2019.93	0.217641	37.5349	0
	High	TSSGDASSLSIEETNKLR	1	2	1	O43290		0	69.09	6.28883e-06	2	1894.94	0.337418	29.3691	1
	High	EAAGTTAAAGTGGATEQPPR	1	3	1	O43290		0	55.76	0.000249798	2	1813.87	0.2019	22.9065	0
	High	mSSSDTPLGTVALLQEK	1	2	1	O43290	M1(Oxidation)	0	46.2	0.00105669	2	1792.9	2.33251	37.5191	0
B3KQ33	cDNA FLJ32715 fis, clone TESTI2000784, highly similar to Importin-4 OS=Homo sapiens PE=2 SV=1 - [B3KQ33_HUMAN]	174.87	3.42	19	3	3	4	1081	118.651	4.95752
	A3	Sequence	# PSMs	# Proteins	# Protein Groups	Protein Group Accessions	Modifications	ΔCn	IonScore	Exp Value	Charge	MH+ [Da]	ΔM [ppm]	RT [min]	# Missed Cleavages
	High	LLPVLLSTAQEADPEVR	1	14	1	B3KQ33		0	79.19	2.92221e-07	2	1851.02	1.43091	39.2628	0
	High	mESAGLEQLLR	1	7	1	B3KQ33	N-Term(Acetyl)	0	68.23	7.35788e-06	2	1288.66	0.589708	45.382	0
	High	mESAGLEQLLR	1	7	1	B3KQ33	N-Term(Acetyl); M1(Oxidation)	0	53.12	0.000268628	2	1304.65	2.14093	42.1257	0
	High	SLILTALQR	1	6	1	B3KQ33		0	47.77	0.000366804	2	1014.63	1.09416	36.4335	0
P14618	Pyruvate kinase isozymes M1/M2 OS=Homo sapiens GN=PKM PE=1 SV=4 - [KPYM_HUMAN]	171.511	26.48	8	1	5	5	219	21.866	11.0337
	A2	Sequence	# PSMs	# Proteins	# Protein Groups	Protein Group Accessions	Modifications	ΔCn	q-Value	PEP	IonScore	Exp Value	Charge	MH+ [Da]	ΔM [ppm]	RT [min]	# Missed Cleavages
	High	LAPITSDPTEATAVGAVEASFK	1	1	1	P14618		0	0	5.78e-10	67.44	1.9743e-06	2	2175.12	1.2992	38.5762	0
Q59F96	ATP-binding cassette, sub-family F, member 1 variant (Fragment) OS=Homo sapiens PE=2 SV=1 - [Q59F96_HUMAN]	169.822	8.6	4	4	4	5	593	67.3809	7.7085
	A3	Sequence	# PSMs	# Proteins	# Protein Groups	Protein Group Accessions	Modifications	ΔCn	IonScore	Exp Value	Charge	MH+ [Da]	ΔM [ppm]	RT [min]	# Missed Cleavages
	High	RLQGQLEQGDDTAAERLEK	1	4	1	Q59F96		0	61.14	3.64952e-05	3	2157.09	0.146773	25.5973	2
	High	IGFFNQQYAEQLR	1	4	1	Q59F96		0	59.89	4.57441e-05	2	1613.81	0.941901	38.0754	0
	High	STLLLLLTGK	2	4	1	Q59F96		0	49.91	2.34816e-05	2	1058.68	0.723122	43.0845	0
	High	VVFAELAcR	1	4	1	Q59F96	C8(Carbamidomethyl)	0	47.92	0.00078135	2	1064.56	0.0454946	33.6861	0
P16403	Histone H1.2 OS=Homo sapiens GN=HIST1H1C PE=1 SV=2 - [H12_HUMAN]	166.821	27.23	5	1	5	5	213	21.3517	10.9312
	A3	Sequence	# PSMs	# Proteins	# Protein Groups	Protein Group Accessions	Modifications	ΔCn	IonScore	Exp Value	Charge	MH+ [Da]	ΔM [ppm]	RT [min]	# Missed Cleavages
	High	ALAAAGYDVEKNNSR	1	9	2	P16403;A3R0T7		0	72.31	3.14894e-06	2	1578.79	0.325538	24.5458	1
	High	sETAPAAPAAAPPAEKAPVK	1	1	1	P16403	N-Term(Acetyl)	0	54.29	0.000159384	2	1916.01	0.643614	25.7697	1
	High	SGVSLAALK	1	6	2	P16403;A3R0T7		0	51.49	0.00030299	2	845.511	1.94969	30.8189	0
	High	SGVSLAALKK	1	6	2	P16403;A3R0T7		0	49.94	0.000142962	2	973.604	0.0639637	25.676	1
	High	KASGPPVSELITK	1	6	2	P16403;A3R0T7		0	45	0.00087437	2	1326.76	0.960521	28.3439	1
Q9Y5B9	FACT complex subunit SPT16 OS=Homo sapiens GN=SUPT16H PE=1 SV=1 - [SP16H_HUMAN]	166.535	4.87	1	4	4	4	1047	119.838	5.65576
	A3	Sequence	# PSMs	# Proteins	# Protein Groups	Protein Group Accessions	Modifications	ΔCn	IonScore	Exp Value	Charge	MH+ [Da]	ΔM [ppm]	RT [min]	# Missed Cleavages
	High	YTEGVQSLNWTK	1	1	1	Q9Y5B9		0	76.87	8.34692e-07	2	1425.7	0.0449134	32.8383	0
	High	LTEQKGEQQIQK	1	1	1	Q9Y5B9		0	68.04	7.91463e-06	2	1429.77	1.18317	18.8778	1
	High	AHQKELAAQLNEEAK	1	1	1	Q9Y5B9		0	53.06	0.00026149	2	1679.87	-1.34369	23.0512	1
	High	ESRYEEEEEQSR	1	1	1	Q9Y5B9		0	51.62	3.58099e-05	2	1570.66	1.26094	21.4088	1
Q86UP2	Kinectin OS=Homo sapiens GN=KTN1 PE=1 SV=1 - [KTN1_HUMAN]	165.872	5.01	7	5	5	5	1357	156.179	5.64307
	A3	Sequence	# PSMs	# Proteins	# Protein Groups	Protein Group Accessions	Modifications	ΔCn	IonScore	Exp Value	Charge	MH+ [Da]	ΔM [ppm]	RT [min]	# Missed Cleavages
	High	EVIDLLKPDQVEGIQK	1	1	1	Q86UP2		0	59.97	2.1498e-05	2	1824.01	0.668603	35.6554	1
	High	TAEHEAAQQDLQSK	1	1	1	Q86UP2		0	58.26	5.79204e-05	2	1555.74	1.27954	19.0829	0
	High	SVLAETEGILQK	1	5	1	Q86UP2		0	57.87	7.45488e-05	2	1287.72	1.12233	36.1272	0
	High	ALKEEIGNVQLEK	1	4	1	Q86UP2		0	48.71	0.000637938	2	1470.82	-0.152067	29.5532	1
	High	DAVSNTTNQLESK	1	1	1	Q86UP2		0	48.45	0.000547981	2	1406.68	1.4735	28.2457	0
Q13045	Protein flightless-1 homolog OS=Homo sapiens GN=FLII PE=1 SV=2 - [FLII_HUMAN]	164.13	3.55	5	4	4	5	1269	144.66	6.04932
	A3	Sequence	# PSMs	# Proteins	# Protein Groups	Protein Group Accessions	Modifications	ΔCn	IonScore	Exp Value	Charge	MH+ [Da]	ΔM [ppm]	RT [min]	# Missed Cleavages
	High	NAEAVLQSPGLSGK	1	3	1	Q13045		0	65.79	1.09012e-05	2	1370.73	0.158625	30.3255	0
	High	mEATGVLPFVR	1	3	1	Q13045	N-Term(Acetyl)	0	58.97	5.67274e-05	2	1261.66	1.69398	45.4854	0
	High	LLQSLLDTR	1	2	1	Q13045		0	52.82	0.000186757	2	1058.62	2.12253	35.7218	0
	High	mEATGVLPFVR	1	3	1	Q13045	N-Term(Acetyl); M1(Oxidation)	0	51.26	0.000343036	2	1277.66	1.83102	41.9955	0
	High	GAQATLSSTTK	1	3	1	Q13045		0	49.16	0.000519937	2	1064.56	1.37961	21.2551	0
P11021	78 kDa glucose-regulated protein OS=Homo sapiens GN=HSPA5 PE=1 SV=2 - [GRP78_HUMAN]	162.739	8.56	4	2	4	4	654	72.2884	5.16064
	A3	Sequence	# PSMs	# Proteins	# Protein Groups	Protein Group Accessions	Modifications	ΔCn	IonScore	Exp Value	Charge	MH+ [Da]	ΔM [ppm]	RT [min]	# Missed Cleavages
	High	IINEPTAAAIAYGLDK	1	18	2	P11021;P11142		0	88.12	7.19203e-08	2	1659.9	1.0416	37.4222	0
	High	SQIFSTASDNQPTVTIK	1	1	1	P11021		0	52.95	0.00022409	2	1836.94	1.08186	32.3342	0
	High	ELEEIVQPIISK	1	1	1	P11021		0	51.3	0.000186069	2	1397.79	0.648939	36.5706	0
	High	VEIIANDQGNR	1	38	3	B4DVU9;P11021;P11142		0	49.49	0.000459963	2	1228.63	1.09132	25.2133	0
P35251	Replication factor C subunit 1 OS=Homo sapiens GN=RFC1 PE=1 SV=4 - [RFC1_HUMAN]	160.93	4.01	3	3	3	3	1148	128.175	9.36377
	A3	Sequence	# PSMs	# Proteins	# Protein Groups	Protein Group Accessions	Modifications	ΔCn	IonScore	Exp Value	Charge	MH+ [Da]	ΔM [ppm]	RT [min]	# Missed Cleavages
	High	AADSIcDGDLVDSQIR	1	1	1	P35251	C6(Carbamidomethyl)	0	86.44	5.68601e-08	2	1734.8	1.28907	33.0295	0
	High	ELSQNTDESGLNDEAIAK	1	2	1	P35251		0	67	6.6542e-06	2	1933.9	0.75532	29.6828	0
	High	IIDEDGLLNLIR	1	3	1	P35251		0	59.01	3.88113e-05	2	1383.79	1.54883	43.5327	0
P54886	Delta-1-pyrroline-5-carboxylate synthase OS=Homo sapiens GN=ALDH18A1 PE=1 SV=2 - [P5CS_HUMAN]	158.96	5.79	1	4	4	4	795	87.2475	7.12256
	A3	Sequence	# PSMs	# Proteins	# Protein Groups	Protein Group Accessions	Modifications	ΔCn	IonScore	Exp Value	Charge	MH+ [Da]	ΔM [ppm]	RT [min]	# Missed Cleavages
	High	LNSLAIGLR	1	1	1	P54886		0	73.83	7.20359e-07	2	956.589	0.448115	32.9268	0
	High	GPVGLEGLLTTK	1	1	1	P54886		0	67.1	5.52781e-06	2	1184.69	0.879128	37.9978	0
	High	VSGHVITDIVEGK	1	1	1	P54886		0	50.63	0.000307064	3	1353.74	1.0274	31.4385	0
	High	QIAASSQDSVGR	1	1	1	P54886		0	49.12	0.000572508	2	1218.61	0.789972	22.005	0
B7Z4V2	cDNA FLJ51907, highly similar to Stress-70 protein, mitochondrial OS=Homo sapiens PE=2 SV=1 - [B7Z4V2_HUMAN]	155.318	7.52	10	4	4	4	665	72.3561	5.93506
	A3	Sequence	# PSMs	# Proteins	# Protein Groups	Protein Group Accessions	Modifications	ΔCn	IonScore	Exp Value	Charge	MH+ [Da]	ΔM [ppm]	RT [min]	# Missed Cleavages
	High	QAASSLQQASLK	1	6	1	B7Z4V2		0	71.61	3.80667e-06	2	1231.66	-0.124443	24.7216	0
	High	AQFEGIVTDLIR	1	8	1	B7Z4V2		0	58.17	7.54406e-05	2	1361.74	-0.30868	41.1849	0
	High	TTPSVVAFTADGER	1	7	1	B7Z4V2		0	54.96	0.00016596	2	1450.72	0.681054	32.3629	0
	High	DAGQISGLNVLR	1	6	1	B7Z4V2		0	52.77	0.000270036	2	1242.68	0.557208	35.7825	0
B4DJ81	NADH-ubiquinone oxidoreductase 75 kDa subunit, mitochondrial OS=Homo sapiens GN=NDUFS1 PE=1 SV=1 - [B4DJ81_HUMAN]	153.219	5.4	3	2	2	3	611	66.879	5.37646
	A3	Sequence	# PSMs	# Proteins	# Protein Groups	Protein Group Accessions	Modifications	ΔCn	IonScore	Exp Value	Charge	MH+ [Da]	ΔM [ppm]	RT [min]	# Missed Cleavages
	High	NDGAAILAAVSSIAQK	2	3	1	B4DJ81		0	81.21	4.90428e-07	2	1528.84	2.09175	41.9979	0
	High	ILQDIASGSHPFSQVLK	1	2	1	B4DJ81		0	53.37	0.000164542	2	1840	-0.141278	34.8088	0
B7ZMF2	Fanconi anemia, complementation group I OS=Homo sapiens GN=FANCI PE=2 SV=1 - [B7ZMF2_HUMAN]	150.48	3.01	9	3	3	3	1328	149.241	6.7417
	A3	Sequence	# PSMs	# Proteins	# Protein Groups	Protein Group Accessions	Modifications	ΔCn	IonScore	Exp Value	Charge	MH+ [Da]	ΔM [ppm]	RT [min]	# Missed Cleavages
	High	IFSAVQQFYQPK	1	5	1	B7ZMF2		0	82.23	2.65994e-07	2	1455.76	0.327047	36.4964	0
	High	EGDLTNLLQNQAVK	1	7	1	B7ZMF2		0	68.83	7.08922e-06	2	1542.81	0.489094	36.0109	0
	High	DSIQSHQESLSVLR	1	2	1	B7ZMF2		0	50.66	0.000375818	2	1598.82	1.34224	30.2515	0
A0A087WSW7	Helicase, lymphoid-specific, isoform CRA_d OS=Homo sapiens GN=HELLS PE=1 SV=1 - [A0A087WSW7_HUMAN]	146.413	6.71	5	4	4	4	700	80.984	8.07471
	A3	Sequence	# PSMs	# Proteins	# Protein Groups	Protein Group Accessions	Modifications	ΔCn	IonScore	Exp Value	Charge	MH+ [Da]	ΔM [ppm]	RT [min]	# Missed Cleavages
	High	IDEELVTNSGK	1	5	1	A0A087WSW7		0	67.58	8.65928e-06	2	1204.61	1.32328	27.5437	0
	High	KQEIFYTAIVNR	1	4	1	A0A087WSW7		0	65.86	9.14448e-06	2	1481.81	1.52569	31.9873	1
	High	GGQSGLNLSK	1	5	1	A0A087WSW7		0	50.78	0.000512225	2	960.51	-0.528599	23.8054	0
	High	ILENSEDSSPEcLF	1	4	1	A0A087WSW7	C12(Carbamidomethyl)	0	46.09	0.000294014	2	1639.72	2.1336	41.598	0
I3L2C7	Gem-associated protein 4 OS=Homo sapiens GN=GEMIN4 PE=1 SV=1 - [I3L2C7_HUMAN]	145.839	4.58	11	4	4	4	1047	118.745	6.18896
	A3	Sequence	# PSMs	# Proteins	# Protein Groups	Protein Group Accessions	Modifications	ΔCn	IonScore	Exp Value	Charge	MH+ [Da]	ΔM [ppm]	RT [min]	# Missed Cleavages
	High	LLETVIDVSTADR	1	5	1	I3L2C7		0	60.34	5.11358e-05	2	1431.77	0.133637	36.4762	0
	High	ALAELTKSDWER	1	11	1	I3L2C7		0	56.19	0.000138491	2	1418.73	0.067216	30.994	1
	High	IFIQTLEANAcR	1	5	1	I3L2C7	C11(Carbamidomethyl)	0	52.84	0.000220998	2	1435.74	1.09022	36.0456	0
	High	SSQGTSYDSYR	1	5	1	I3L2C7		0	39.84	0.000819647	2	1250.53	0.949449	23.9139	0
Q8N766	ER membrane protein complex subunit 1 OS=Homo sapiens GN=EMC1 PE=1 SV=1 - [EMC1_HUMAN]	141.999	4.33	1	3	3	3	993	111.689	7.66455
	A3	Sequence	# PSMs	# Proteins	# Protein Groups	Protein Group Accessions	Modifications	ΔCn	IonScore	Exp Value	Charge	MH+ [Da]	ΔM [ppm]	RT [min]	# Missed Cleavages
	High	FNVEDGEIVQQVR	1	1	1	Q8N766		0	73.78	2.09187e-06	2	1532.77	0.724618	33.4607	0
	High	TFIGIFLIDGVTGR	1	1	1	Q8N766		0	63.83	1.02051e-05	2	1508.85	2.42329	47.8039	0
	High	NFPQTALVSFATTGEK	1	1	1	Q8N766		0	59.97	4.35498e-05	2	1710.87	0.783255	38.5668	0
Q12965	Unconventional myosin-Ie OS=Homo sapiens GN=MYO1E PE=1 SV=2 - [MYO1E_HUMAN]	140.999	4.6	10	4	4	4	1108	126.982	8.92432
	A3	Sequence	# PSMs	# Proteins	# Protein Groups	Protein Group Accessions	Modifications	ΔCn	IonScore	Exp Value	Charge	MH+ [Da]	ΔM [ppm]	RT [min]	# Missed Cleavages
	High	ITENSIVENLK	1	2	1	Q12965		0	65.57	1.41162e-05	2	1259.69	0.71041	32.4989	0
	High	VFDFLVDSINK	1	2	1	Q12965		0	56.88	9.73276e-05	2	1296.69	1.2454	41.8564	0
	High	DIILQSNPLLEAFGNAK	1	8	1	Q12965		0	49.61	0.000360459	2	1843	3.27807	45.4583	0
	High	VLQVSIGPGLPK	1	1	1	Q12965		0	46.01	0.000199236	2	1207.74	-3.08104	34.6863	0
Q14684	Ribosomal RNA processing protein 1 homolog B OS=Homo sapiens GN=RRP1B PE=1 SV=3 - [RRP1B_HUMAN]	139.606	5.54	1	3	3	3	758	84.3752	9.75928
	A3	Sequence	# PSMs	# Proteins	# Protein Groups	Protein Group Accessions	Modifications	ΔCn	IonScore	Exp Value	Charge	MH+ [Da]	ΔM [ppm]	RT [min]	# Missed Cleavages
	High	GSPTGGAQLLKR	1	1	1	Q14684		0	63.1	1.53301e-05	2	1184.67	0.264255	23.8331	1
	High	VFcVEEEDSESSLQK	1	1	1	Q14684	C3(Carbamidomethyl)	0	62.22	7.76729e-06	2	1785.78	0.0808653	30.9959	0
	High	AGPGSLELcGLPSQK	1	1	1	Q14684	C9(Carbamidomethyl)	0	61.2	3.42118e-05	2	1513.77	0.488223	32.9869	0
Q96PK6	RNA-binding protein 14 OS=Homo sapiens GN=RBM14 PE=1 SV=2 - [RBM14_HUMAN]	137.286	4.63	4	2	2	2	669	69.4489	9.67139
	A3	Sequence	# PSMs	# Proteins	# Protein Groups	Protein Group Accessions	Modifications	ΔCn	IonScore	Exp Value	Charge	MH+ [Da]	ΔM [ppm]	RT [min]	# Missed Cleavages
	High	IFVGNVSAAcTSQELR	1	3	1	Q96PK6	C10(Carbamidomethyl)	0	96.01	1.15908e-08	2	1751.88	1.17543	32.5795	0
	High	ASYVAPLTAQPATYR	1	2	1	Q96PK6		0	65.9	2.0666e-05	2	1608.84	1.73206	31.7586	0
Q9NR30	Nucleolar RNA helicase 2 OS=Homo sapiens GN=DDX21 PE=1 SV=5 - [DDX21_HUMAN]	135.788	6	8	4	4	4	783	87.2904	9.27588
	A3	Sequence	# PSMs	# Proteins	# Protein Groups	Protein Group Accessions	Modifications	ΔCn	IonScore	Exp Value	Charge	MH+ [Da]	ΔM [ppm]	RT [min]	# Missed Cleavages
	High	EGAFSNFPISEETIK	1	8	1	Q9NR30		0	71.1	3.02736e-06	2	1668.81	1.28654	37.5844	0
	High	TAITVEHLAIK	1	1	1	Q9NR30		0	48.37	0.000185571	2	1195.71	2.11385	29.8511	0
	High	STYEQVDLIGKK	1	1	1	Q9NR30		0	47.31	0.000708752	2	1380.74	0.894796	28.8416	1
	High	AAVIGDVIR	1	1	1	Q9NR30		0	43.32	0.00104524	2	913.546	-0.182785	31.1523	0
B7Z1N5	cDNA FLJ53830, highly similar to Sodium/potassium-transporting ATPase alpha-1 chain (EC 3.6.3.9) OS=Homo sapiens PE=2 SV=1 - [B7Z1N5_HUMAN]	134.306	9.14	20	2	2	2	405	44.6	5.47803
	A3	Sequence	# PSMs	# Proteins	# Protein Groups	Protein Group Accessions	Modifications	ΔCn	IonScore	Exp Value	Charge	MH+ [Da]	ΔM [ppm]	RT [min]	# Missed Cleavages
	High	GVGIISEGNETVEDIAAR	1	19	1	B7Z1N5		0	89.03	5.83871e-08	2	1829.93	1.37162	36.6435	0
	High	QGAIVAVTGDGVNDSPALK	1	18	1	B7Z1N5		0	67.9	6.49535e-06	2	1811.95	0.205089	32.0697	0
B4DWU6	cDNA FLJ51361, highly similar to Keratin, type II cytoskeletal 6A OS=Homo sapiens PE=2 SV=1 - [B4DWU6_HUMAN]	133.202	6.92	18	2	3	3	520	55.7652	6.48096
	A3	Sequence	# PSMs	# Proteins	# Protein Groups	Protein Group Accessions	Modifications	ΔCn	IonScore	Exp Value	Charge	MH+ [Da]	ΔM [ppm]	RT [min]	# Missed Cleavages
	High	ADTLTDEINFLR	1	8	1	B4DWU6		0	64.72	1.70836e-05	2	1407.71	1.19418	40.6973	0
	High	NLDLDSIIAEVK	1	19	3	P35908;H6VRG2;B4DWU6		0	63.57	5.45691e-05	2	1329.73	1.03276	43.3329	0
	High	TAAENEFVTLKK	1	10	1	B4DWU6		0	56.53	9.76033e-05	2	1350.73	2.03762	28.0407	1
A8K492	cDNA FLJ76789, highly similar to Homo sapiens methionine-tRNA synthetase (MARS), mRNA OS=Homo sapiens PE=2 SV=1 - [A8K492_HUMAN]	131.676	4.44	7	3	3	3	900	101.08	6.16357
	A3	Sequence	# PSMs	# Proteins	# Protein Groups	Protein Group Accessions	Modifications	ΔCn	IonScore	Exp Value	Charge	MH+ [Da]	ΔM [ppm]	RT [min]	# Missed Cleavages
	High	NNSELLNNLGNFINR	1	3	1	A8K492		0	67.91	7.78296e-06	2	1731.88	2.05884	40.9651	0
	High	GFVLQDTVEQLR	1	6	1	A8K492		0	65.16	1.49956e-05	2	1404.75	0.865597	38.118	0
	High	qQGVLALRPYLQK	1	5	1	A8K492	N-Term(Gln->pyro-Glu)	0	50.37	0.000197901	2	1496.86	0.172279	37.7089	1
Q86XU5	MYH9 protein (Fragment) OS=Homo sapiens GN=MYH9 PE=2 SV=1 - [Q86XU5_HUMAN]	131.583	4.08	4	4	4	4	1374	158.653	6.01123
	A3	Sequence	# PSMs	# Proteins	# Protein Groups	Protein Group Accessions	Modifications	ΔCn	IonScore	Exp Value	Charge	MH+ [Da]	ΔM [ppm]	RT [min]	# Missed Cleavages
	High	IAEFTTNLTEEEEKSK	1	3	1	Q86XU5		0	65.46	2.00677e-05	2	1868.91	0.686274	30.4947	1
	High	ALELDSNLYR	1	3	1	Q86XU5		0	59.45	5.98718e-05	2	1193.62	0.728591	33.9098	0
	High	LQVELDNVTGLLSQSDSK	1	2	1	Q86XU5		0	54.28	0.00019297	2	1946.01	0.803512	39.7723	0
	High	KVEAQLQELQVK	1	2	1	Q86XU5		0	44.45	0.000778861	2	1412.81	1.48109	28.8435	1
A0A087WW77	Lethal(2) giant larvae protein homolog 1 OS=Homo sapiens GN=LLGL1 PE=1 SV=1 - [A0A087WW77_HUMAN]	131.458	2.18	2	2	2	2	1056	114.355	6.15088
	A3	Sequence	# PSMs	# Proteins	# Protein Groups	Protein Group Accessions	Modifications	ΔCn	IonScore	Exp Value	Charge	MH+ [Da]	ΔM [ppm]	RT [min]	# Missed Cleavages
	High	APVVAIAVLDGR	1	2	1	A0A087WW77		0	99.26	1.14427e-09	2	1180.71	1.31887	37.0418	0
	High	SADDSLSGVVR	1	2	1	A0A087WW77		0	57.25	0.000104543	2	1105.55	0.383903	29.164	0
B7Z6I3	DNA ligase OS=Homo sapiens PE=2 SV=1 - [B7Z6I3_HUMAN]	129.343	4.74	3	3	3	3	738	82.27	8.57275
	A3	Sequence	# PSMs	# Proteins	# Protein Groups	Protein Group Accessions	Modifications	ΔCn	IonScore	Exp Value	Charge	MH+ [Da]	ΔM [ppm]	RT [min]	# Missed Cleavages
	High	VIQEGLEGLVLKDVK	1	3	1	B7Z6I3		0	68.2	1.61194e-06	2	1639.96	0.563114	36.7241	1
	High	ALDLADMITR	1	3	1	B7Z6I3		0	59.29	7.02442e-05	2	1118.59	0.726929	39.029	0
	High	VLLDIFTGVR	1	2	1	B7Z6I3		0	53.11	8.69801e-05	2	1132.67	1.18695	42.3327	0
B7Z881	cDNA FLJ52376, highly similar to Ras GTPase-activating-like protein IQGAP2 OS=Homo sapiens PE=2 SV=1 - [B7Z881_HUMAN]	129.083	4.51	10	3	3	3	865	99.3653	8.22119
	A3	Sequence	# PSMs	# Proteins	# Protein Groups	Protein Group Accessions	Modifications	ΔCn	IonScore	Exp Value	Charge	MH+ [Da]	ΔM [ppm]	RT [min]	# Missed Cleavages
	High	VDQVQDIVTGNPTVIK	1	7	1	B7Z881		0	78.03	5.43811e-07	2	1725.94	1.59001	34.0027	0
	High	TLVGSENPPLTVIR	1	10	1	B7Z881		0	55.17	7.08526e-05	2	1495.85	2.37104	34.398	0
	High	IVGNLLYYR	1	7	1	B7Z881		0	45.92	0.000660115	2	1110.63	1.45723	35.9118	0
E7EXA6	Chromosome transmission fidelity protein 18 homolog OS=Homo sapiens GN=CHTF18 PE=1 SV=2 - [E7EXA6_HUMAN]	127.396	4.1	3	3	3	3	975	107.365	7.21045
	A3	Sequence	# PSMs	# Proteins	# Protein Groups	Protein Group Accessions	Modifications	ΔCn	IonScore	Exp Value	Charge	MH+ [Da]	ΔM [ppm]	RT [min]	# Missed Cleavages
	High	AcINTLQFLYSR	1	3	1	E7EXA6	C2(Carbamidomethyl)	0	60.06	4.5862e-05	2	1485.75	0.803671	38.9514	0
	High	ITFPSSQQEAQNR	1	3	1	E7EXA6		0	58.59	0.00016921	2	1505.74	0.939124	28.6215	0
	High	NLIQTLVSGIAPATR	1	3	1	E7EXA6		0	49.66	0.000200606	2	1553.9	1.41871	45.3867	0
Q5C9Z4	Nucleolar MIF4G domain-containing protein 1 OS=Homo sapiens GN=NOM1 PE=1 SV=1 - [NOM1_HUMAN]	126.272	4.3	1	3	3	3	860	96.1976	8.104
	A3	Sequence	# PSMs	# Proteins	# Protein Groups	Protein Group Accessions	Modifications	ΔCn	IonScore	Exp Value	Charge	MH+ [Da]	ΔM [ppm]	RT [min]	# Missed Cleavages
	High	ASGAGSEFQDQTR	1	1	1	Q5C9Z4		0	64.47	5.32337e-06	2	1353.6	0.317562	23.8432	0
	High	NAGSGSETQLR	1	1	1	Q5C9Z4		0	58.49	5.19596e-05	2	1119.54	0.914028	20.5296	0
	High	TAGPEQGPGLGGR	1	1	1	Q5C9Z4		0	55.56	0.000121195	2	1196.6	0.368728	23.8449	0
H7C5W9	Sarcoplasmic/endoplasmic reticulum calcium ATPase 2 (Fragment) OS=Homo sapiens GN=ATP2A2 PE=1 SV=1 - [H7C5W9_HUMAN]	126.236	3.11	4	2	2	2	933	102.523	5.59229
	A3	Sequence	# PSMs	# Proteins	# Protein Groups	Protein Group Accessions	Modifications	ΔCn	IonScore	Exp Value	Charge	MH+ [Da]	ΔM [ppm]	RT [min]	# Missed Cleavages
	High	VGEATETALTcLVEK	1	4	1	H7C5W9	C11(Carbamidomethyl)	0	98.51	6.98303e-09	2	1620.82	0.146744	36.5989	0
	High	RIGIFGQDEDVTSK	1	2	1	H7C5W9		0	49.85	0.000521712	2	1564.8	1.27191	31.262	1
Q86WJ1	Chromodomain-helicase-DNA-binding protein 1-like OS=Homo sapiens GN=CHD1L PE=1 SV=2 - [CHD1L_HUMAN]	123.925	5.24	6	4	4	4	897	100.921	6.90283
	A3	Sequence	# PSMs	# Proteins	# Protein Groups	Protein Group Accessions	Modifications	ΔCn	IonScore	Exp Value	Charge	MH+ [Da]	ΔM [ppm]	RT [min]	# Missed Cleavages
	High	GIPTYIYYFPR	1	4	1	Q86WJ1		0	57.82	8.82974e-05	2	1389.72	2.08585	40.6874	0
	High	SYQLEGVNWLAQR	1	4	1	Q86WJ1		0	51.35	0.000416611	2	1563.79	0.831893	38.6518	0
	High	SNVLSGIK	1	4	1	Q86WJ1		0	47.88	0.000595508	2	817.481	3.28454	28.4604	0
	High	NKGQDLLALIVAQHR	1	3	1	Q86WJ1		0	42.64	0.000838534	3	1675.96	0.114604	36.7095	1
P11388	DNA topoisomerase 2-alpha OS=Homo sapiens GN=TOP2A PE=1 SV=3 - [TOP2A_HUMAN]	122.406	1.63	2	1	2	2	1531	174.276	8.71924
	A3	Sequence	# PSMs	# Proteins	# Protein Groups	Protein Group Accessions	Modifications	ΔCn	IonScore	Exp Value	Charge	MH+ [Da]	ΔM [ppm]	RT [min]	# Missed Cleavages
	High	IFDEILVNAADNK	1	6	2	P11388;E9PCY5		0	81.91	3.98419e-07	2	1461.76	0.92486	37.8068	0
	High	TLAVSGLGVVGR	1	1	1	P11388		0	65.62	7.44337e-06	2	1128.67	0.351292	33.538	0
B4DH19	cDNA FLJ54615, highly similar to Vesicle-fusing ATPase (EC 3.6.4.6) OS=Homo sapiens PE=2 SV=1 - [B4DH19_HUMAN]	121.248	5.54	9	3	3	3	650	72.2129	6.37939
	A3	Sequence	# PSMs	# Proteins	# Protein Groups	Protein Group Accessions	Modifications	ΔCn	IonScore	Exp Value	Charge	MH+ [Da]	ΔM [ppm]	RT [min]	# Missed Cleavages
	High	VLDDGELLVQQTK	1	9	1	B4DH19		0	64.66	1.68425e-05	2	1457.79	2.12378	33.1267	0
	High	NFSGAELEGLVR	1	8	1	B4DH19		0	55.78	0.0001271	2	1291.67	1.47246	37.1521	0
	High	KLFADAEEEQR	1	7	1	B4DH19		0	51.61	0.000299564	2	1335.66	0.995568	25.1502	1
Q9H3U1	Protein unc-45 homolog A OS=Homo sapiens GN=UNC45A PE=1 SV=1 - [UN45A_HUMAN]	118.773	3.81	3	3	3	3	944	103.011	6.07471
	A3	Sequence	# PSMs	# Proteins	# Protein Groups	Protein Group Accessions	Modifications	ΔCn	IonScore	Exp Value	Charge	MH+ [Da]	ΔM [ppm]	RT [min]	# Missed Cleavages
	High	GAVVVLNMVEASR	1	1	1	Q9H3U1		0	73.59	2.24011e-06	2	1344.73	1.47849	37.1936	0
	High	TVATLSILGTR	1	3	1	Q9H3U1		0	46.81	0.000298082	2	1131.67	0.55177	35.7177	0
	High	TLVGIcSEHQSR	1	3	1	Q9H3U1	C6(Carbamidomethyl)	0	46.33	0.000857902	2	1386.68	-0.604923	24.1478	0
B4DLM8	cDNA FLJ56105, highly similar to Nuclear valosin-containing protein-like OS=Homo sapiens PE=2 SV=1 - [B4DLM8_HUMAN]	115.766	5.72	3	3	3	3	856	95.019	6.58057
	A3	Sequence	# PSMs	# Proteins	# Protein Groups	Protein Group Accessions	Modifications	ΔCn	IonScore	Exp Value	Charge	MH+ [Da]	ΔM [ppm]	RT [min]	# Missed Cleavages
	High	LGTEPTSETQDELQR	1	3	1	B4DLM8		0	55	0.000107992	2	1703.81	0.617716	27.7292	0
	High	ALGLVTPAGVLLAGPPGcGK	1	3	1	B4DLM8	C18(Carbamidomethyl)	0	54.54	5.41403e-05	2	1848.04	0.672478	41.224	0
	High	cDcYTGADLSALVR	1	2	1	B4DLM8	C1(Carbamidomethyl); C3(Carbamidomethyl)	0	53.48	6.50681e-05	2	1600.71	0.413133	36.9503	0
D3DX73	HCG1994636, isoform CRA_b OS=Homo sapiens GN=hCG_1994636 PE=4 SV=1 - [D3DX73_HUMAN]	115.629	4.7	11	3	3	3	893	101.526	6.81494
	A3	Sequence	# PSMs	# Proteins	# Protein Groups	Protein Group Accessions	Modifications	ΔCn	IonScore	Exp Value	Charge	MH+ [Da]	ΔM [ppm]	RT [min]	# Missed Cleavages
	High	IIDDSDSNLSVVK	1	11	1	D3DX73		0	54.53	0.000194509	2	1404.72	0.953042	30.6166	0
	High	TGSGLNSFYDQR	1	2	1	D3DX73		0	51.91	0.000107898	2	1344.62	0.586518	31.4831	0
	High	SGQSALYDALFSSQSPK	1	6	1	D3DX73		0	50.77	0.000329568	2	1785.87	0.189799	39.0736	0
B3KQ43	cDNA FLJ32791 fis, clone TESTI2002365, highly similar to helicase MOV-10 (EC 3.6.1.-) OS=Homo sapiens PE=2 SV=1 - [B3KQ43_HUMAN]	115.247	9.35	4	3	3	3	417	46.7523	7.6792
	A3	Sequence	# PSMs	# Proteins	# Protein Groups	Protein Group Accessions	Modifications	ΔCn	IonScore	Exp Value	Charge	MH+ [Da]	ΔM [ppm]	RT [min]	# Missed Cleavages
	High	VLITTLITAGR	1	4	1	B3KQ43		0	67.37	1.39256e-06	2	1157.73	0.822809	38.4076	0
	High	VGSVEEFQGQER	1	4	1	B3KQ43		0	53.29	0.000937861	2	1364.65	0.850016	27.3422	0
	High	ETGDPGGQLVLAGDPR	1	4	1	B3KQ43		0	47.68	0.000751529	2	1581.79	1.98717	31.7861	0
H3BMZ1	Very-long-chain (3R)-3-hydroxyacyl-CoA dehydratase 3 (Fragment) OS=Homo sapiens GN=PTPLAD1 PE=1 SV=1 - [H3BMZ1_HUMAN]	114.276	11.51	5	2	2	2	139	16.1533	5.17334
	A3	Sequence	# PSMs	# Proteins	# Protein Groups	Protein Group Accessions	Modifications	ΔCn	IonScore	Exp Value	Charge	MH+ [Da]	ΔM [ppm]	RT [min]	# Missed Cleavages
	High	LESEGSPETLTNLR	1	5	1	H3BMZ1		0	79	6.52123e-07	2	1545.78	1.10493	31.4576	0
	High	LRLESEGSPETLTNLR	1	5	1	H3BMZ1		0	57.9	6.96567e-05	2	1814.96	1.47397	31.7898	1
H0Y2V1	Microtubule-associated protein (Fragment) OS=Homo sapiens GN=MAP4 PE=1 SV=1 - [H0Y2V1_HUMAN]	114.009	9.72	10	4	4	4	463	48.6166	10.1108
	A3	Sequence	# PSMs	# Proteins	# Protein Groups	Protein Group Accessions	Modifications	ΔCn	IonScore	Exp Value	Charge	MH+ [Da]	ΔM [ppm]	RT [min]	# Missed Cleavages
	High	TTTLSGTAPAAGVVPSR	1	9	1	H0Y2V1		0	55.41	0.000140417	2	1585.86	1.10822	29.4746	0
	High	TTTAAAVASTGPSSR	1	8	1	H0Y2V1		0	51.05	0.000386336	2	1377.7	0.291736	22.8285	0
	High	LATNTSAPDLK	1	10	1	H0Y2V1		0	50.5	0.000649722	2	1130.61	0.468058	24.8206	0
	High	TTTLSGTAPAAGVVPSRVK	1	9	1	H0Y2V1		0	43.13	0.00105794	2	1813.02	0.93631	28.1398	1
B4DRH6	cDNA FLJ54509, highly similar to Trifunctional enzyme subunit alpha, mitochondrial OS=Homo sapiens PE=2 SV=1 - [B4DRH6_HUMAN]	113.845	5.86	4	3	3	3	717	78.2653	8.92432
	A3	Sequence	# PSMs	# Proteins	# Protein Groups	Protein Group Accessions	Modifications	ΔCn	IonScore	Exp Value	Charge	MH+ [Da]	ΔM [ppm]	RT [min]	# Missed Cleavages
	High	TLQEVTQLSQEAQR	1	2	1	B4DRH6		0	71.33	4.00865e-06	2	1630.84	2.07979	31.8837	0
	High	DTSASAVAVGLK	1	4	1	B4DRH6		0	49.16	0.000674038	2	1118.61	0.900648	29.742	0
	High	DATLTALDRGQQQVFK	1	3	1	B4DRH6		0	47.85	0.000813733	2	1790.94	1.56851	32.5993	1
Q9Y2W1	Thyroid hormone receptor-associated protein 3 OS=Homo sapiens GN=THRAP3 PE=1 SV=2 - [TR150_HUMAN]	110.823	4.5	5	3	3	3	955	108.601	10.1548
	A3	Sequence	# PSMs	# Proteins	# Protein Groups	Protein Group Accessions	Modifications	ΔCn	IonScore	Exp Value	Charge	MH+ [Da]	ΔM [ppm]	RT [min]	# Missed Cleavages
	High	ASESSKPWPDATYGTGSASR	1	5	1	Q9Y2W1		0	60.01	2.77859e-05	2	2054.95	2.48644	28.3544	1
	High	ASAVSELSPR	1	5	1	Q9Y2W1		0	51.72	0.000385952	2	1016.54	-1.19526	25.961	0
	High	SIFQHIQSAQSQR	1	1	1	Q9Y2W1		0	50.98	0.000407376	2	1529.79	2.03981	28.9839	0
Q8NB90	Spermatogenesis-associated protein 5 OS=Homo sapiens GN=SPATA5 PE=1 SV=3 - [SPAT5_HUMAN]	108.572	5.26	1	3	3	3	893	97.8429	5.65576
	A3	Sequence	# PSMs	# Proteins	# Protein Groups	Protein Group Accessions	Modifications	ΔCn	IonScore	Exp Value	Charge	MH+ [Da]	ΔM [ppm]	RT [min]	# Missed Cleavages
	High	cNTDTFYFISSTTR	1	1	1	Q8NB90	C1(Carbamidomethyl)	0	53.37	7.15699e-05	2	1712.76	0.906177	37.5096	0
	High	AVAPSIIFFDELDALAVER	1	1	1	Q8NB90		0	51	0.000311774	2	2076.1	0.266335	50.2865	0
	High	EIIELPLKQPELFK	1	1	1	Q8NB90		0	42.45	0.00075373	2	1696.99	1.28279	38.2095	1
Q6PGP7	Tetratricopeptide repeat protein 37 OS=Homo sapiens GN=TTC37 PE=1 SV=1 - [TTC37_HUMAN]	107.362	2.3	2	3	3	3	1564	175.375	7.53271
	A3	Sequence	# PSMs	# Proteins	# Protein Groups	Protein Group Accessions	Modifications	ΔCn	IonScore	Exp Value	Charge	MH+ [Da]	ΔM [ppm]	RT [min]	# Missed Cleavages
	High	SGPGLIGLGIK	1	2	1	Q6PGP7		0	53.86	3.2892e-05	2	1011.62	0.811305	35.8585	0
	High	LSDYDSSEEAIR	1	2	1	Q6PGP7		0	51.01	0.000141858	2	1384.62	0.791259	28.4566	0
	High	SNPDQPAVILLLR	1	1	1	Q6PGP7		0	44.1	0.000807269	2	1435.83	0.182937	39.6698	0
P38935	DNA-binding protein SMUBP-2 OS=Homo sapiens GN=IGHMBP2 PE=1 SV=3 - [SMBP2_HUMAN]	107.218	4.13	4	3	3	3	993	109.082	8.96826
	A3	Sequence	# PSMs	# Proteins	# Protein Groups	Protein Group Accessions	Modifications	ΔCn	IonScore	Exp Value	Charge	MH+ [Da]	ΔM [ppm]	RT [min]	# Missed Cleavages
	High	VLccAPSNIAVDNLVER	1	1	1	P38935	C3(Carbamidomethyl); C4(Carbamidomethyl)	0	59.66	4.31492e-05	2	1929.95	0.825745	36.0659	0
	High	TLVEYFTQHGEVR	1	1	1	P38935		0	56.99	0.000102193	2	1578.79	0.730069	34.8895	0
	High	aSAAVESFVTK	1	4	1	P38935	N-Term(Acetyl)	0	47.31	0.00087131	2	1151.6	0.804226	39.1118	0
E9PCY5	DNA topoisomerase 2 (Fragment) OS=Homo sapiens GN=TOP2B PE=1 SV=1 - [E9PCY5_HUMAN]	106.856	2.17	5	1	2	2	1150	130.398	8.47021
	A3	Sequence	# PSMs	# Proteins	# Protein Groups	Protein Group Accessions	Modifications	ΔCn	IonScore	Exp Value	Charge	MH+ [Da]	ΔM [ppm]	RT [min]	# Missed Cleavages
	High	IFDEILVNAADNK	1	6	2	P11388;E9PCY5		0	81.91	3.98419e-07	2	1461.76	0.92486	37.8068	0
	High	SLAVSGLGVIGR	1	4	1	E9PCY5		0	50.57	0.000238106	2	1128.67	0.89206	35.8254	0
Q13423	NAD(P) transhydrogenase, mitochondrial OS=Homo sapiens GN=NNT PE=1 SV=3 - [NNTM_HUMAN]	106.706	2.85	5	2	2	2	1086	113.823	8.08936
	A3	Sequence	# PSMs	# Proteins	# Protein Groups	Protein Group Accessions	Modifications	ΔCn	IonScore	Exp Value	Charge	MH+ [Da]	ΔM [ppm]	RT [min]	# Missed Cleavages
	High	ILIVGGGVAGLASAGAAK	1	3	1	Q13423		0	85.44	3.4434e-08	2	1524.91	0.816882	36.7897	0
	High	VALSPAGVQNLVK	1	4	1	Q13423		0	45.3	0.000442681	2	1295.77	0.75734	34.3898	0
A8K905	cDNA FLJ77615, highly similar to Homo sapiens nucleolar complex associated 3 homolog (S. cerevisiae) (NOC3L), mRNA OS=Homo sapiens PE=2 SV=1 - [A8K905_HUMAN]	105.992	4.75	3	3	3	3	800	92.4905	9.1001
	A3	Sequence	# PSMs	# Proteins	# Protein Groups	Protein Group Accessions	Modifications	ΔCn	IonScore	Exp Value	Charge	MH+ [Da]	ΔM [ppm]	RT [min]	# Missed Cleavages
	High	LGQASLGVIK	1	3	1	A8K905		0	57.15	5.58982e-05	2	985.605	1.30172	30.329	0
	High	YSSEVATESPLDFTK	1	2	1	A8K905		0	56.19	8.75188e-05	2	1673.79	1.63054	35.5299	0
	High	LREFEEGLVSQYK	1	3	1	A8K905		0	47.07	0.000824611	2	1597.82	1.27234	31.8241	1
B4DVU9	cDNA FLJ54389, highly similar to Heat shock 70 kDa protein 1 OS=Homo sapiens PE=2 SV=1 - [B4DVU9_HUMAN]	105.266	6.62	21	1	3	3	544	59.0974	5.51611
	A3	Sequence	# PSMs	# Proteins	# Protein Groups	Protein Group Accessions	Modifications	ΔCn	IonScore	Exp Value	Charge	MH+ [Da]	ΔM [ppm]	RT [min]	# Missed Cleavages
	High	IINEPTAAAIAYGLDR	1	14	1	B4DVU9		0	57.07	8.01051e-05	2	1687.9	1.86463	37.974	0
	High	VEIIANDQGNR	1	38	3	B4DVU9;P11021;P11142		0	49.49	0.000459963	2	1228.63	1.09132	25.2133	0
	High	ITITNDKGR	1	37	2	P11142;B4DVU9		0	47.62	0.000828582	2	1017.57	0.771782	19.3493	1
Q86UE4	Protein LYRIC OS=Homo sapiens GN=MTDH PE=1 SV=2 - [LYRIC_HUMAN]	104.937	4.98	2	2	2	2	582	63.7988	9.31982
	A3	Sequence	# PSMs	# Proteins	# Protein Groups	Protein Group Accessions	Modifications	ΔCn	IonScore	Exp Value	Charge	MH+ [Da]	ΔM [ppm]	RT [min]	# Missed Cleavages
	High	SWQDELAQQAEEGSAR	1	1	1	Q86UE4		0	69.93	2.02233e-06	2	1804.81	1.22226	36.2453	0
	High	TISTSDPAEVLVK	1	2	1	Q86UE4		0	60.13	4.77006e-05	2	1359.74	1.05418	32.4016	0
Q5JTZ9	Alanine--tRNA ligase, mitochondrial OS=Homo sapiens GN=AARS2 PE=1 SV=1 - [SYAM_HUMAN]	104.919	3.55	1	3	3	3	985	107.273	6.26514
	A3	Sequence	# PSMs	# Proteins	# Protein Groups	Protein Group Accessions	Modifications	ΔCn	IonScore	Exp Value	Charge	MH+ [Da]	ΔM [ppm]	RT [min]	# Missed Cleavages
	High	GVQLDSAGLER	1	1	1	Q5JTZ9		0	55	0.000144042	2	1144.6	1.82127	29.8598	0
	High	ELGQSLAQEVK	1	1	1	Q5JTZ9		0	52.56	0.00029312	2	1201.64	0.939477	30.4861	0
	High	LLAVTGEQAQQAR	1	1	1	Q5JTZ9		0	48.67	0.000542646	2	1384.76	1.10899	27.0319	0
Q96BA7	HNRPU protein OS=Homo sapiens PE=2 SV=1 - [Q96BA7_HUMAN]	104.01	3.88	6	2	2	2	722	79.6658	7.86963
	A3	Sequence	# PSMs	# Proteins	# Protein Groups	Protein Group Accessions	Modifications	ΔCn	IonScore	Exp Value	Charge	MH+ [Da]	ΔM [ppm]	RT [min]	# Missed Cleavages
	High	NFILDQTNVSAAAQR	1	5	1	Q96BA7		0	86.88	6.96882e-07	2	1647.85	1.28179	34.1073	0
	High	GYFEYIEENKYSR	1	5	1	Q96BA7		0	49.16	0.000291213	2	1697.78	-0.674267	33.5925	1
B4DL70	cDNA FLJ58786, highly similar to Timeless homolog OS=Homo sapiens PE=2 SV=1 - [B4DL70_HUMAN]	103.146	3.12	2	2	2	2	705	80.4343	5.32568
	A3	Sequence	# PSMs	# Proteins	# Protein Groups	Protein Group Accessions	Modifications	ΔCn	IonScore	Exp Value	Charge	MH+ [Da]	ΔM [ppm]	RT [min]	# Missed Cleavages
	High	SADFAELEVLR	1	2	1	B4DL70		0	66.63	1.11785e-05	2	1249.64	0.113915	38.3201	0
	High	FGGSYIVQGLK	1	2	1	B4DL70		0	64.14	2.29552e-05	2	1168.64	0.54341	34.148	0
Q15058	Kinesin-like protein KIF14 OS=Homo sapiens GN=KIF14 PE=1 SV=1 - [KIF14_HUMAN]	102.389	2	1	3	3	3	1648	186.375	7.91357
	A3	Sequence	# PSMs	# Proteins	# Protein Groups	Protein Group Accessions	Modifications	ΔCn	IonScore	Exp Value	Charge	MH+ [Da]	ΔM [ppm]	RT [min]	# Missed Cleavages
	High	INLIDLAGSER	1	1	1	Q15058		0	55.81	0.00013003	2	1200.66	1.24626	37.6529	0
	High	VISALSEQANQR	1	1	1	Q15058		0	49.21	0.000664523	2	1315.7	2.0012	25.9324	0
	High	SLENIFAESK	1	1	1	Q15058		0	48.95	0.00059982	2	1137.58	1.80627	36.3229	0
B4DG62	cDNA FLJ56506, highly similar to Hexokinase-1 (EC 2.7.1.1) OS=Homo sapiens PE=2 SV=1 - [B4DG62_HUMAN]	100.845	2.84	7	2	2	2	915	102.246	6.80029
	A3	Sequence	# PSMs	# Proteins	# Protein Groups	Protein Group Accessions	Modifications	ΔCn	IonScore	Exp Value	Charge	MH+ [Da]	ΔM [ppm]	RT [min]	# Missed Cleavages
	High	SANLVAATLGAILNR	1	7	1	B4DG62		0	64.86	6.87467e-06	2	1483.86	0.327146	46.5973	0
	High	GAALITAVGVR	1	6	1	B4DG62		0	62.43	1.66015e-05	2	1027.63	1.88192	32.1336	0
Q9Y5Q9	General transcription factor 3C polypeptide 3 OS=Homo sapiens GN=GTF3C3 PE=1 SV=1 - [TF3C3_HUMAN]	100.619	3.61	2	2	2	2	886	101.208	5.07178
	A3	Sequence	# PSMs	# Proteins	# Protein Groups	Protein Group Accessions	Modifications	ΔCn	IonScore	Exp Value	Charge	MH+ [Da]	ΔM [ppm]	RT [min]	# Missed Cleavages
	High	ISLSTLQQQLGQPEK	1	2	1	Q9Y5Q9		0	74.47	1.47732e-06	2	1669.91	0.61091	36.7827	0
	High	SQDKDVNEGETSDGVRK	1	1	1	Q9Y5Q9		0	51.86	0.00023817	3	1863.87	0.738562	17.8906	2
A0A024RCU1	Superkiller viralicidic activity 2-like (S. cerevisiae), isoform CRA_b OS=Homo sapiens GN=SKIV2L PE=4 SV=1 - [A0A024RCU1_HUMAN]	100.286	2.63	9	2	2	2	990	109.606	6.12549
	A3	Sequence	# PSMs	# Proteins	# Protein Groups	Protein Group Accessions	Modifications	ΔCn	IonScore	Exp Value	Charge	MH+ [Da]	ΔM [ppm]	RT [min]	# Missed Cleavages
	High	GLDPTGTVILLcK	1	9	1	A0A024RCU1	C12(Carbamidomethyl)	0	63.66	3.78863e-05	2	1386.77	1.21474	37.6225	0
	High	TVVAEYAIALAQK	1	7	1	A0A024RCU1		0	58.25	4.20442e-05	2	1376.78	0.648741	37.6129	0
A0A024R2G2	Fanconi anemia, complementation group D2, isoform CRA_b OS=Homo sapiens GN=FANCD2 PE=4 SV=1 - [A0A024R2G2_HUMAN]	99.5462	2.07	2	2	2	2	1451	164.025	5.88428
	A3	Sequence	# PSMs	# Proteins	# Protein Groups	Protein Group Accessions	Modifications	ΔCn	IonScore	Exp Value	Charge	MH+ [Da]	ΔM [ppm]	RT [min]	# Missed Cleavages
	High	TGESQNQLAVDQIAFQK	1	1	1	A0A024R2G2		0	74.33	1.80799e-06	2	1876.94	2.45952	34.129	0
	High	DGGPVTSQESGQK	1	2	1	A0A024R2G2		0	47.84	0.000439869	2	1289.6	0.464027	19.3203	0
Q75KX8	Putative uncharacterized protein SLC25A13 (Fragment) OS=Homo sapiens GN=SLC25A13 PE=4 SV=1 - [Q75KX8_HUMAN]	99.3662	9.72	5	2	2	2	288	32.7616	5.19873
	A3	Sequence	# PSMs	# Proteins	# Protein Groups	Protein Group Accessions	Modifications	ΔCn	IonScore	Exp Value	Charge	MH+ [Da]	ΔM [ppm]	RT [min]	# Missed Cleavages
	High	YLNIFGESQPNPK	1	4	1	Q75KX8		0	67.94	8.61321e-06	2	1506.76	1.33962	36.6532	0
	High	DVEVTKEEFVLAAQK	1	4	1	Q75KX8		0	57.05	9.30984e-05	2	1705.9	1.94562	32.9229	1
B7Z321	Exocyst complex component 4 OS=Homo sapiens GN=EXOC4 PE=1 SV=1 - [B7Z321_HUMAN]	97.7503	3.55	5	2	2	2	873	98.9997	6.52197
	A3	Sequence	# PSMs	# Proteins	# Protein Groups	Protein Group Accessions	Modifications	ΔCn	IonScore	Exp Value	Charge	MH+ [Da]	ΔM [ppm]	RT [min]	# Missed Cleavages
	High	SGELQGGPDDNLIEGGGTK	1	4	1	B7Z321		0	75.84	1.02682e-06	2	1843.87	1.75364	31.0376	0
	High	STTQVADSGYQR	1	4	1	B7Z321		0	46.11	0.000635532	2	1312.61	1.40965	22.5437	0
Q8NI36	WD repeat-containing protein 36 OS=Homo sapiens GN=WDR36 PE=1 SV=1 - [WDR36_HUMAN]	97.449	3.79	1	3	3	3	951	105.255	7.53271
	A3	Sequence	# PSMs	# Proteins	# Protein Groups	Protein Group Accessions	Modifications	ΔCn	IonScore	Exp Value	Charge	MH+ [Da]	ΔM [ppm]	RT [min]	# Missed Cleavages
	High	ESGPSGIETELR	1	1	1	Q8NI36		0	50.87	0.000270503	2	1274.62	1.44498	30.355	0
	High	YAAPEQNNDPQQSK	1	1	1	Q8NI36		0	48.97	0.000220571	2	1589.72	-0.4919	21.6259	0
	High	VVNLGVLAQK	1	1	1	Q8NI36		0	43.19	0.000443753	2	1040.65	0.563961	32.6306	0
B4DX55	cDNA FLJ58171, moderately similar to Melanoma-associated antigen D2 OS=Homo sapiens PE=2 SV=1 - [B4DX55_HUMAN]	94.2212	4.42	6	2	2	2	520	55.4662	5.94775
	A3	Sequence	# PSMs	# Proteins	# Protein Groups	Protein Group Accessions	Modifications	ΔCn	IonScore	Exp Value	Charge	MH+ [Da]	ΔM [ppm]	RT [min]	# Missed Cleavages
	High	ALEVSEDVKVSK	1	3	1	B4DX55		0	59.84	4.77782e-05	2	1303.71	0.22985	25.5017	1
	High	SSEAVIWEVLR	1	5	1	B4DX55		0	59.28	6.69832e-05	2	1288.69	1.59595	41.5572	0
H0YH87	Ataxin-2 (Fragment) OS=Homo sapiens GN=ATXN2 PE=1 SV=1 - [H0YH87_HUMAN]	91.489	3.71	9	2	2	2	916	98.0546	9.40771
	A3	Sequence	# PSMs	# Proteins	# Protein Groups	Protein Group Accessions	Modifications	ΔCn	IonScore	Exp Value	Charge	MH+ [Da]	ΔM [ppm]	RT [min]	# Missed Cleavages
	High	TSPSGGTWSSVVSGVPR	1	7	1	H0YH87		0	71.8	3.60078e-06	2	1660.83	1.11802	34.4904	0
	High	STSHTSDFNPNSGSDQR	1	9	1	H0YH87		0	46	0.00025998	2	1836.77	0.11021	21.6357	0
Q6PKC8	DHX16 protein (Fragment) OS=Homo sapiens GN=DHX16 PE=2 SV=1 - [Q6PKC8_HUMAN]	91.47	10.2	4	1	1	1	147	17.001	9.49561
	A3	Sequence	# PSMs	# Proteins	# Protein Groups	Protein Group Accessions	Modifications	ΔCn	IonScore	Exp Value	Charge	MH+ [Da]	ΔM [ppm]	RT [min]	# Missed Cleavages
	High	LLEDSEESSEETVSR	1	4	1	Q6PKC8		0	91.47	1.8748e-08	2	1709.77	1.65177	27.863	0
Q86VR6	DDX10 protein (Fragment) OS=Homo sapiens GN=DDX10 PE=2 SV=1 - [Q86VR6_HUMAN]	91.2705	3.09	5	2	2	2	745	85.7782	9.21729
	A3	Sequence	# PSMs	# Proteins	# Protein Groups	Protein Group Accessions	Modifications	ΔCn	IonScore	Exp Value	Charge	MH+ [Da]	ΔM [ppm]	RT [min]	# Missed Cleavages
	High	APSLTNDEVEEFR	1	5	1	Q86VR6		0	69.24	4.30634e-06	2	1506.71	1.00515	32.8045	0
	High	SQADKVIEPR	1	5	1	Q86VR6		0	50.95	0.000445555	2	1142.62	0.775298	21.7321	1
B4DSH1	cDNA FLJ51295, highly similar to Cell division cycle 5-like protein OS=Homo sapiens PE=2 SV=1 - [B4DSH1_HUMAN]	91.0659	2.84	3	2	2	2	775	89.1712	8.54346
	A3	Sequence	# PSMs	# Proteins	# Protein Groups	Protein Group Accessions	Modifications	ΔCn	IonScore	Exp Value	Charge	MH+ [Da]	ΔM [ppm]	RT [min]	# Missed Cleavages
	High	YADLLLEKETLK	1	3	1	B4DSH1		0	55.7	9.24542e-05	2	1435.8	0.0261789	32.7384	1
	High	LGLLGLPAPK	1	3	1	B4DSH1		0	55.5	5.63677e-06	2	978.635	0.124586	37.4588	0
B2RB33	cDNA, FLJ95281, highly similar to Homo sapiens a disintegrin-like and metalloprotease (reprolysintype) with thrombospondin type 1 motif, 1 (ADAMTS1), mRNA OS=Homo sapiens PE=2 SV=1 - [B2RB33_HUMAN]	90.8362	2.63	4	2	2	2	950	103.326	6.68311
	A3	Sequence	# PSMs	# Proteins	# Protein Groups	Protein Group Accessions	Modifications	ΔCn	IonScore	Exp Value	Charge	MH+ [Da]	ΔM [ppm]	RT [min]	# Missed Cleavages
	High	GIGYFFVLQPK	1	4	1	B2RB33		0	71.58	2.05032e-06	2	1268.71	1.60545	42.1772	0
	High	ASFGSGPAVEWIPK	1	4	1	B2RB33		0	46.88	0.000861488	2	1445.74	1.55989	37.845	0
H3BSL4	Transcription factor E4F1 OS=Homo sapiens GN=E4F1 PE=1 SV=1 - [H3BSL4_HUMAN]	90.4062	4.12	5	2	2	2	607	63.9801	5.38916
	A3	Sequence	# PSMs	# Proteins	# Protein Groups	Protein Group Accessions	Modifications	ΔCn	IonScore	Exp Value	Charge	MH+ [Da]	ΔM [ppm]	RT [min]	# Missed Cleavages
	High	VTAAHTAEAQAEAGR	1	5	1	H3BSL4		0	60.93	3.0796e-05	2	1482.73	2.00322	21.4386	0
	High	GFAEHGTLNR	1	3	1	H3BSL4		0	53.6	0.000167404	2	1101.54	1.104	22.8632	0
B2R8R5	cDNA, FLJ94025, highly similar to Homo sapiens tripartite motif-containing 28 (TRIM28), mRNA OS=Homo sapiens PE=2 SV=1 - [B2R8R5_HUMAN]	90.17	3.71	2	1	1	1	835	88.5034	5.77002
	A3	Sequence	# PSMs	# Proteins	# Protein Groups	Protein Group Accessions	Modifications	ΔCn	IonScore	Exp Value	Charge	MH+ [Da]	ΔM [ppm]	RT [min]	# Missed Cleavages
	High	aASAAAASAAAASAASGSPGPGEGSAGGEKR	1	2	1	B2R8R5	N-Term(Acetyl)	0	90.17	3.00023e-08	3	2585.22	1.15215	31.9551	1
D3DUJ0	AFG3 ATPase family gene 3-like 2 (Yeast), isoform CRA_a (Fragment) OS=Homo sapiens GN=AFG3L2 PE=3 SV=1 - [D3DUJ0_HUMAN]	90.0023	3.29	4	2	2	2	759	84.3921	8.42627
	A3	Sequence	# PSMs	# Proteins	# Protein Groups	Protein Group Accessions	Modifications	ΔCn	IonScore	Exp Value	Charge	MH+ [Da]	ΔM [ppm]	RT [min]	# Missed Cleavages
	High	VSEEIFFGR	1	3	1	D3DUJ0		0	59.8	3.32463e-05	2	1083.55	0.612544	36.4283	0
	High	NLETLQQELGIEGENR	1	4	1	D3DUJ0		0	53.84	0.000201361	2	1842.92	1.36698	38.5807	0
Q8TDD1	ATP-dependent RNA helicase DDX54 OS=Homo sapiens GN=DDX54 PE=1 SV=2 - [DDX54_HUMAN]	89.9462	2.72	1	2	2	2	881	98.5342	10.0229
	A3	Sequence	# PSMs	# Proteins	# Protein Groups	Protein Group Accessions	Modifications	ΔCn	IonScore	Exp Value	Charge	MH+ [Da]	ΔM [ppm]	RT [min]	# Missed Cleavages
	High	RVQELQQGAFGR	1	1	1	Q8TDD1		0	62.42	3.31076e-05	2	1388.74	0.377654	25.4587	1
	High	cSTLIVTDLAAR	1	1	1	Q8TDD1	C1(Carbamidomethyl)	0	54.15	0.000194988	2	1319.7	0.796697	34.9434	0
A0A087X1N2	CCAAT/enhancer-binding protein zeta OS=Homo sapiens GN=CEBPZ PE=1 SV=1 - [A0A087X1N2_HUMAN]	89.6061	2	3	2	2	2	998	114.086	5.36377
	A3	Sequence	# PSMs	# Proteins	# Protein Groups	Protein Group Accessions	Modifications	ΔCn	IonScore	Exp Value	Charge	MH+ [Da]	ΔM [ppm]	RT [min]	# Missed Cleavages
	High	MLSALLTGVNR	1	3	1	A0A087X1N2		0	71.8	2.7617e-06	2	1174.66	0.815336	36.6378	0
	High	ALLVQVVNK	1	3	1	A0A087X1N2		0	44.06	0.00024933	2	983.625	0.395887	31.2424	0
A0A024R652	Methylenetetrahydrofolate dehydrogenase (NADP+ dependent) 1, methenyltetrahydrofolate cyclohydrolase, formyltetrahydrofolate synthetase, isoform CRA_a OS=Homo sapiens GN=MTHFD1 PE=4 SV=1 - [A0A024R652_HUMAN]	89.2436	2.89	4	2	2	2	935	101.467	7.18115
	A3	Sequence	# PSMs	# Proteins	# Protein Groups	Protein Group Accessions	Modifications	ΔCn	IonScore	Exp Value	Charge	MH+ [Da]	ΔM [ppm]	RT [min]	# Missed Cleavages
	High	YVVVTGITPTPLGEGK	1	4	1	A0A024R652		0	64.78	1.15267e-05	2	1630.91	1.39489	35.6431	0
	High	GALALAQAVQR	1	4	1	A0A024R652		0	48.12	0.000247443	2	1097.64	1.10703	31.6352	0
H0Y638	Ras GTPase-activating protein nGAP (Fragment) OS=Homo sapiens GN=RASAL2 PE=1 SV=1 - [H0Y638_HUMAN]	89.14	2.31	3	1	1	1	693	77.8043	6.55127
	A3	Sequence	# PSMs	# Proteins	# Protein Groups	Protein Group Accessions	Modifications	ΔCn	IonScore	Exp Value	Charge	MH+ [Da]	ΔM [ppm]	RT [min]	# Missed Cleavages
	High	ASIDSSLENLSTASSR	1	3	1	H0Y638		0	89.14	6.47893e-08	2	1637.8	1.28281	33.6341	0
Q29RF7	Sister chromatid cohesion protein PDS5 homolog A OS=Homo sapiens GN=PDS5A PE=1 SV=1 - [PDS5A_HUMAN]	88.6051	2.02	3	2	2	2	1337	150.734	7.91357
	A3	Sequence	# PSMs	# Proteins	# Protein Groups	Protein Group Accessions	Modifications	ΔCn	IonScore	Exp Value	Charge	MH+ [Da]	ΔM [ppm]	RT [min]	# Missed Cleavages
	High	TVTAAGAENIQQK	1	3	1	Q29RF7		0	64.1	2.24868e-05	2	1330.7	1.30929	23.4766	0
	High	DLALVNDQLLGFVR	1	1	1	Q29RF7		0	51.82	0.000226563	2	1572.88	1.58908	45.0859	0
Q9NUP3	cDNA FLJ11224 fis, clone PLACE1008273, moderately similar to COATOMER GAMMA SUBUNIT OS=Homo sapiens PE=2 SV=1 - [Q9NUP3_HUMAN]	88.5056	2.48	7	1	1	2	483	53.9897	6.21436
	A3	Sequence	# PSMs	# Proteins	# Protein Groups	Protein Group Accessions	Modifications	ΔCn	IonScore	Exp Value	Charge	MH+ [Da]	ΔM [ppm]	RT [min]	# Missed Cleavages
	High	SIATLAITTLLK	2	7	1	Q9NUP3		0	59.59	5.00048e-06	2	1244.78	-0.452569	44.5635	0
P78527	DNA-dependent protein kinase catalytic subunit OS=Homo sapiens GN=PRKDC PE=1 SV=3 - [PRKDC_HUMAN]	88.4562	0.63	1	2	2	2	4128	468.788	7.12256
	A3	Sequence	# PSMs	# Proteins	# Protein Groups	Protein Group Accessions	Modifications	ΔCn	IonScore	Exp Value	Charge	MH+ [Da]	ΔM [ppm]	RT [min]	# Missed Cleavages
	High	TVSLLDENNVSSYLSK	1	1	1	P78527		0	64.77	1.46541e-05	2	1768.9	0.355563	38.0776	0
	High	GIFTSEIGTK	1	1	1	P78527		0	47.81	0.000662308	2	1052.57	2.9014	32.6409	0
Q14157	Ubiquitin-associated protein 2-like OS=Homo sapiens GN=UBAP2L PE=1 SV=2 - [UBP2L_HUMAN]	87.4162	2.12	6	2	2	2	1087	114.465	7.10791
	A3	Sequence	# PSMs	# Proteins	# Protein Groups	Protein Group Accessions	Modifications	ΔCn	IonScore	Exp Value	Charge	MH+ [Da]	ΔM [ppm]	RT [min]	# Missed Cleavages
	High	SQTSSIPQKPQTNK	1	2	1	Q14157		0	57.53	8.64476e-05	2	1543.81	-1.482	19.1263	1
	High	IDLAVLLGK	1	5	1	Q14157		0	54.51	3.66387e-05	2	941.603	0.15475	41.8175	0
A6NP16	Angiomotin OS=Homo sapiens GN=AMOT PE=1 SV=1 - [A6NP16_HUMAN]	83.7318	6.87	4	2	2	2	597	68.3504	8.06006
	A3	Sequence	# PSMs	# Proteins	# Protein Groups	Protein Group Accessions	Modifications	ΔCn	IonScore	Exp Value	Charge	MH+ [Da]	ΔM [ppm]	RT [min]	# Missed Cleavages
	High	DTTVISHSPNTSYDTALEAR	1	4	1	A6NP16		0	64.8	1.81129e-05	2	2178.04	3.05043	30.4337	0
	High	AQPSSASYQPVPADPFAIVSR	1	4	1	A6NP16		0	49.7	0.000415749	2	2188.11	1.74764	38.6832	0
F8W0P7	ATP synthase subunit beta, mitochondrial (Fragment) OS=Homo sapiens GN=ATP5B PE=1 SV=2 - [F8W0P7_HUMAN]	80.98	5.93	4	1	1	1	270	28.3749	6.21436
	A3	Sequence	# PSMs	# Proteins	# Protein Groups	Protein Group Accessions	Modifications	ΔCn	IonScore	Exp Value	Charge	MH+ [Da]	ΔM [ppm]	RT [min]	# Missed Cleavages
	High	DQEGQDVLLFIDNIFR	1	4	1	F8W0P7		0	80.98	3.51118e-07	2	1921.97	0.249058	52.8879	0
D6R991	Matrin-3 (Fragment) OS=Homo sapiens GN=MATR3 PE=1 SV=1 - [D6R991_HUMAN]	80.6842	4.16	5	1	1	2	433	48.1297	7.50342
	A3	Sequence	# PSMs	# Proteins	# Protein Groups	Protein Group Accessions	Modifications	ΔCn	IonScore	Exp Value	Charge	MH+ [Da]	ΔM [ppm]	RT [min]	# Missed Cleavages
	High	GDADQASNILASFGLSAR	2	5	1	D6R991		0	59.38	5.41546e-05	2	1792.89	2.64564	43.8756	0
B3KQH1	cDNA FLJ90452 fis, clone NT2RP3001475, highly similar to Splicing factor 3B subunit 3 OS=Homo sapiens PE=2 SV=1 - [B3KQH1_HUMAN]	80.2062	2.9	3	2	2	2	897	99.8586	5.13525
	A3	Sequence	# PSMs	# Proteins	# Protein Groups	Protein Group Accessions	Modifications	ΔCn	IonScore	Exp Value	Charge	MH+ [Da]	ΔM [ppm]	RT [min]	# Missed Cleavages
	High	TVLDPVTGDLSDTR	1	3	1	B3KQH1		0	52.42	0.000289262	2	1488.76	1.62285	33.7678	0
	High	FLAVGLVDNTVR	1	3	1	B3KQH1		0	50.91	0.000279376	2	1303.74	0.6038	37.266	0
B4E0B7	Condensin complex subunit 1 OS=Homo sapiens PE=2 SV=1 - [B4E0B7_HUMAN]	79.86	1.4	4	1	1	1	1356	152.141	6.7417
	A3	Sequence	# PSMs	# Proteins	# Protein Groups	Protein Group Accessions	Modifications	ΔCn	IonScore	Exp Value	Charge	MH+ [Da]	ΔM [ppm]	RT [min]	# Missed Cleavages
	High	YQPLASTASDNDFVTPEPR	1	4	1	B4E0B7		0	79.86	3.50622e-07	2	2108	0.945679	33.7332	0
E7ET14	Lysine-specific demethylase PHF2 OS=Homo sapiens GN=PHF2 PE=1 SV=3 - [E7ET14_HUMAN]	79.52	4.53	9	1	1	1	309	33.1464	8.92432
	A3	Sequence	# PSMs	# Proteins	# Protein Groups	Protein Group Accessions	Modifications	ΔCn	IonScore	Exp Value	Charge	MH+ [Da]	ΔM [ppm]	RT [min]	# Missed Cleavages
	High	VASIETGLAAAAAK	1	9	1	E7ET14		0	79.52	4.81926e-07	2	1272.72	0.764643	31.8575	0
P22102	Trifunctional purine biosynthetic protein adenosine-3 OS=Homo sapiens GN=GART PE=1 SV=1 - [PUR2_HUMAN]	79.2418	1.88	6	2	2	2	1010	107.699	6.69775
	A3	Sequence	# PSMs	# Proteins	# Protein Groups	Protein Group Accessions	Modifications	ΔCn	IonScore	Exp Value	Charge	MH+ [Da]	ΔM [ppm]	RT [min]	# Missed Cleavages
	High	AAVAGLDKAER	1	4	1	P22102		0	60.85	4.32911e-05	2	1100.61	0.852096	22.3808	1
	High	IKDTVLQR	1	5	1	P22102		0	46.41	0.000686822	2	972.584	0.277239	22.8352	1
Q15269	Periodic tryptophan protein 2 homolog OS=Homo sapiens GN=PWP2 PE=1 SV=2 - [PWP2_HUMAN]	78.8862	2.94	1	2	2	2	919	102.387	6.15088
	A3	Sequence	# PSMs	# Proteins	# Protein Groups	Protein Group Accessions	Modifications	ΔCn	IonScore	Exp Value	Charge	MH+ [Da]	ΔM [ppm]	RT [min]	# Missed Cleavages
	High	VLFDPFELDTSVTPGR	1	1	1	Q15269		0	49.85	0.000474095	2	1792.92	2.44402	44.419	0
	High	LVQEALEAVPR	1	1	1	Q15269		0	48.16	0.000326135	2	1224.7	0.812455	32.6613	0
Q8IY17	Neuropathy target esterase OS=Homo sapiens GN=PNPLA6 PE=1 SV=2 - [PLPL6_HUMAN]	78.4209	2.2	1	2	2	2	1366	149.9	7.81104
	A3	Sequence	# PSMs	# Proteins	# Protein Groups	Protein Group Accessions	Modifications	ΔCn	IonScore	Exp Value	Charge	MH+ [Da]	ΔM [ppm]	RT [min]	# Missed Cleavages
	High	LGASALDSIQEFR	1	1	1	Q8IY17		0	51.54	0.000365107	2	1406.73	0.848774	37.2332	0
	High	VLTGNTIALVLGGGGAR	1	1	1	Q8IY17		0	50.13	0.00016256	2	1568.91	1.214	39.6459	0
Q8NBJ5	Procollagen galactosyltransferase 1 OS=Homo sapiens GN=COLGALT1 PE=1 SV=1 - [GT251_HUMAN]	77.9281	4.02	4	2	2	2	622	71.5905	7.31299
	A3	Sequence	# PSMs	# Proteins	# Protein Groups	Protein Group Accessions	Modifications	ΔCn	IonScore	Exp Value	Charge	MH+ [Da]	ΔM [ppm]	RT [min]	# Missed Cleavages
	High	NSDVLQSPLDSAARDEL	1	4	1	Q8NBJ5		0	49.58	0.000425194	2	1829.89	1.38425	37.3239	1
	High	VLIALLAR	1	1	1	Q8NBJ5		0	46.41	1.7603e-05	2	868.598	0.334827	38.0367	0
B3KY11	cDNA FLJ46571 fis, clone THYMU3041428, highly similar to Probable ATP-dependent RNA helicase DDX23 (EC 3.6.1.-) OS=Homo sapiens PE=2 SV=1 - [B3KY11_HUMAN]	77.2962	3	4	2	2	2	800	93.1767	9.49561
	A3	Sequence	# PSMs	# Proteins	# Protein Groups	Protein Group Accessions	Modifications	ΔCn	IonScore	Exp Value	Charge	MH+ [Da]	ΔM [ppm]	RT [min]	# Missed Cleavages
	High	DIIGVAETGSGK	1	4	1	B3KY11		0	52.96	0.000276939	2	1146.6	0.624783	31.0482	0
	High	MIDMGFEPDVQK	1	3	1	B3KY11		0	47.46	0.000425352	2	1409.64	0.641126	36.0726	0
E9PQ61	Zinc finger CCCH domain-containing protein 11A OS=Homo sapiens GN=ZC3H11A PE=1 SV=1 - [E9PQ61_HUMAN]	77.1962	3.37	5	2	2	2	652	72.4873	8.63135
	A3	Sequence	# PSMs	# Proteins	# Protein Groups	Protein Group Accessions	Modifications	ΔCn	IonScore	Exp Value	Charge	MH+ [Da]	ΔM [ppm]	RT [min]	# Missed Cleavages
	High	TLEEILLER	1	5	1	E9PQ61		0	53.11	0.000176159	2	1115.63	-1.47485	38.794	0
	High	EASGETTGVDITK	1	3	1	E9PQ61		0	49.71	0.000390205	2	1307.63	-1.09372	24.7304	0
B4DHC6	cDNA FLJ57928, highly similar to Excitatory amino acid transporter 1 OS=Homo sapiens PE=2 SV=1 - [B4DHC6_HUMAN]	76.36	2.8	6	1	1	1	428	46.9247	6.02393
	A3	Sequence	# PSMs	# Proteins	# Protein Groups	Protein Group Accessions	Modifications	ΔCn	IonScore	Exp Value	Charge	MH+ [Da]	ΔM [ppm]	RT [min]	# Missed Cleavages
	High	VTAADAFLDLIR	1	6	1	B4DHC6		0	76.36	9.42166e-07	2	1304.72	0.875433	45.3456	0
Q7Z4W0	ATP-dependent RNA helicase OS=Homo sapiens PE=2 SV=1 - [Q7Z4W0_HUMAN]	76.2805	5.29	11	2	2	2	454	52.657	9.59814
	A3	Sequence	# PSMs	# Proteins	# Protein Groups	Protein Group Accessions	Modifications	ΔCn	IonScore	Exp Value	Charge	MH+ [Da]	ΔM [ppm]	RT [min]	# Missed Cleavages
	High	NEATVETLTETK	1	11	1	Q7Z4W0		0	52.75	0.000249516	2	1335.66	0.452965	28.9801	0
	High	SLVFANSIScIK	1	11	1	Q7Z4W0	C10(Carbamidomethyl)	0	50.02	0.000407619	2	1338.71	0.190186	36.5118	0
O00567	Nucleolar protein 56 OS=Homo sapiens GN=NOP56 PE=1 SV=4 - [NOP56_HUMAN]	75.535	5.22	6	2	2	2	594	66.0087	9.18799
	A3	Sequence	# PSMs	# Proteins	# Protein Groups	Protein Group Accessions	Modifications	ΔCn	IonScore	Exp Value	Charge	MH+ [Da]	ΔM [ppm]	RT [min]	# Missed Cleavages
	High	YPASTVQILGAEK	1	5	1	O00567		0	54.82	0.000150796	2	1376.74	0.392237	32.2541	0
	High	KFSKEEPVSSGPEEAVGK	1	2	1	O00567		0	49.61	0.00049228	3	1904.96	-0.600437	23.3846	2
Q8IXJ3	Small nuclear ribonucleoprotein component OS=Homo sapiens GN=SNRP116 PE=2 SV=1 - [Q8IXJ3_HUMAN]	75.0077	3.29	8	2	2	2	850	95.311	6.02393
	A3	Sequence	# PSMs	# Proteins	# Protein Groups	Protein Group Accessions	Modifications	ΔCn	IonScore	Exp Value	Charge	MH+ [Da]	ΔM [ppm]	RT [min]	# Missed Cleavages
	High	GHVTQDAPIPGSPLYTIK	1	6	1	Q8IXJ3		0	55.55	0.000102251	2	1894.01	1.44131	32.13	0
	High	EGPLcDELIR	1	8	1	Q8IXJ3	C5(Carbamidomethyl)	0	45.91	0.00078345	2	1201.59	-0.738546	33.5771	0
B2RAM6	cDNA, FLJ95005, highly similar to Homo sapiens kinesin family member 11 (KIF11), mRNA OS=Homo sapiens PE=2 SV=1 - [B2RAM6_HUMAN]	74.9095	2.56	3	2	2	2	1056	119.058	5.71924
	A3	Sequence	# PSMs	# Proteins	# Protein Groups	Protein Group Accessions	Modifications	ΔCn	IonScore	Exp Value	Charge	MH+ [Da]	ΔM [ppm]	RT [min]	# Missed Cleavages
	High	LNLVDLAGSENIGR	1	2	1	B2RAM6		0	58.02	7.98271e-05	2	1470.79	1.09527	38.3238	0
	High	FcADSDGFSQELR	1	3	1	B2RAM6	C2(Carbamidomethyl)	0	39.29	0.000841988	2	1531.65	0.787622	32.9325	0
H3BQZ7	HCG2044799 OS=Homo sapiens GN=HNRNPUL2-BSCL2 PE=4 SV=1 - [H3BQZ7_HUMAN]	74.84	1.74	2	1	1	1	746	84.6392	4.93213
	A3	Sequence	# PSMs	# Proteins	# Protein Groups	Protein Group Accessions	Modifications	ΔCn	IonScore	Exp Value	Charge	MH+ [Da]	ΔM [ppm]	RT [min]	# Missed Cleavages
	High	DLLVQQASQcLSK	1	2	1	H3BQZ7	C10(Carbamidomethyl)	0	74.84	2.15887e-06	2	1489.77	0.345635	34.3496	0
Q86XL3	Ankyrin repeat and LEM domain-containing protein 2 OS=Homo sapiens GN=ANKLE2 PE=1 SV=4 - [ANKL2_HUMAN]	73.8891	3.09	1	2	2	2	938	104.05	7.09326
	A3	Sequence	# PSMs	# Proteins	# Protein Groups	Protein Group Accessions	Modifications	ΔCn	IonScore	Exp Value	Charge	MH+ [Da]	ΔM [ppm]	RT [min]	# Missed Cleavages
	High	ATTSGSNSISVR	1	1	1	Q86XL3		0	51.81	0.00028707	2	1179.6	1.16533	22.4911	0
	High	YLIGSGDNPTIVQEGcR	1	1	1	Q86XL3	C16(Carbamidomethyl)	0	50.85	0.000349453	2	1878.9	1.31085	33.0163	0
Q05C17	BTAF1 protein (Fragment) OS=Homo sapiens GN=BTAF1 PE=2 SV=1 - [Q05C17_HUMAN]	73.5	2.32	2	1	1	1	560	62.9241	6.03662
	A3	Sequence	# PSMs	# Proteins	# Protein Groups	Protein Group Accessions	Modifications	ΔCn	IonScore	Exp Value	Charge	MH+ [Da]	ΔM [ppm]	RT [min]	# Missed Cleavages
	High	IIEGLQDLDDDVR	1	2	1	Q05C17		0	73.5	1.87384e-06	2	1500.76	0.952495	36.9755	0
V9GY14	Transcription initiation factor TFIID subunit 4 (Fragment) OS=Homo sapiens GN=TAF4 PE=4 SV=1 - [V9GY14_HUMAN]	72.86	6.51	2	1	1	1	215	22.7242	10.0815
	A3	Sequence	# PSMs	# Proteins	# Protein Groups	Protein Group Accessions	Modifications	ΔCn	IonScore	Exp Value	Charge	MH+ [Da]	ΔM [ppm]	RT [min]	# Missed Cleavages
	High	ILATNSELVGTLTR	1	2	1	V9GY14		0	72.86	1.7728e-06	2	1487.84	1.04625	35.6412	0
Q14692	Ribosome biogenesis protein BMS1 homolog OS=Homo sapiens GN=BMS1 PE=1 SV=1 - [BMS1_HUMAN]	72.8487	1.79	1	2	2	2	1282	145.716	6.44287
	A3	Sequence	# PSMs	# Proteins	# Protein Groups	Protein Group Accessions	Modifications	ΔCn	IonScore	Exp Value	Charge	MH+ [Da]	ΔM [ppm]	RT [min]	# Missed Cleavages
	High	AFAVQSAVR	1	1	1	Q14692		0	50.61	0.000381474	2	948.528	1.52256	28.2251	0
	High	LLQDLQLGDEEDAR	1	1	1	Q14692		0	46.08	0.000999979	2	1614.8	1.2872	35.2482	0
B3KPN7	cDNA FLJ32002 fis, clone NT2RP7009394, highly similar to Exocyst complex component 2 OS=Homo sapiens PE=2 SV=1 - [B3KPN7_HUMAN]	72.62	1.62	2	1	1	1	924	104.058	6.82959
	A3	Sequence	# PSMs	# Proteins	# Protein Groups	Protein Group Accessions	Modifications	ΔCn	IonScore	Exp Value	Charge	MH+ [Da]	ΔM [ppm]	RT [min]	# Missed Cleavages
	High	ASNTADTLFQEVLGR	1	2	1	B3KPN7		0	72.62	2.59286e-06	2	1621.82	0.0379408	42.9633	0
H7BYI2	SWI/SNF-related matrix-associated actin-dependent regulator of chromatin subfamily A-like protein 1 (Fragment) OS=Homo sapiens GN=SMARCAL1 PE=1 SV=1 - [H7BYI2_HUMAN]	71.5462	2.64	2	2	2	2	796	88.3719	8.646
	A3	Sequence	# PSMs	# Proteins	# Protein Groups	Protein Group Accessions	Modifications	ΔCn	IonScore	Exp Value	Charge	MH+ [Da]	ΔM [ppm]	RT [min]	# Missed Cleavages
	High	VVLDAITQELER	1	2	1	H7BYI2		0	50.17	0.000438495	2	1385.76	0.745196	38.7222	0
	High	DALILFFNR	1	2	1	H7BYI2		0	48.8	0.000501597	2	1108.62	0.464376	44.1429	0
K7EJ37	Exosome component 10 OS=Homo sapiens GN=EXOSC10 PE=1 SV=1 - [K7EJ37_HUMAN]	71.5241	20.97	5	2	2	2	124	13.6977	5.09717
	A3	Sequence	# PSMs	# Proteins	# Protein Groups	Protein Group Accessions	Modifications	ΔCn	IonScore	Exp Value	Charge	MH+ [Da]	ΔM [ppm]	RT [min]	# Missed Cleavages
	High	FALGSVVAVTK	1	5	1	K7EJ37		0	52.96	0.000112799	2	1091.65	0.392621	35.4865	0
	High	SFPGFQAFcETQGDR	1	5	1	K7EJ37	C9(Carbamidomethyl)	0	42.9	0.000564148	2	1746.76	1.01999	38.2219	0
A0A087WWS1	THO complex subunit 1 OS=Homo sapiens GN=THOC1 PE=1 SV=1 - [A0A087WWS1_HUMAN]	71.2304	5.02	3	2	2	2	657	75.6045	4.98291
	A3	Sequence	# PSMs	# Proteins	# Protein Groups	Protein Group Accessions	Modifications	ΔCn	IonScore	Exp Value	Charge	MH+ [Da]	ΔM [ppm]	RT [min]	# Missed Cleavages
	High	SVYQLLSENPPDGER	1	3	1	A0A087WWS1		0	48.59	0.00058179	2	1703.83	1.41096	36.2087	0
	High	SGLSDLAESLTNDNETNS	1	2	1	A0A087WWS1		0	44.79	0.000531031	2	1866.82	2.47547	42.6264	0
B3KVY3	cDNA FLJ41723 fis, clone HLUNG2013851 OS=Homo sapiens PE=2 SV=1 - [B3KVY3_HUMAN]	71.07	6.42	3	1	1	1	187	20.403	9.70068
	A3	Sequence	# PSMs	# Proteins	# Protein Groups	Protein Group Accessions	Modifications	ΔCn	IonScore	Exp Value	Charge	MH+ [Da]	ΔM [ppm]	RT [min]	# Missed Cleavages
	High	VLDAIWSGAALR	1	3	1	B3KVY3		0	71.07	3.33755e-06	2	1271.71	1.26331	38.9665	0
O95251	Histone acetyltransferase KAT7 OS=Homo sapiens GN=KAT7 PE=1 SV=1 - [KAT7_HUMAN]	70.749	4.42	5	2	2	2	611	70.5981	8.85107
	A3	Sequence	# PSMs	# Proteins	# Protein Groups	Protein Group Accessions	Modifications	ΔCn	IonScore	Exp Value	Charge	MH+ [Da]	ΔM [ppm]	RT [min]	# Missed Cleavages
	High	ASEDLEKLR	1	5	1	O95251		0	57.59	0.000111563	2	1060.57	1.75552	24.344	1
	High	SSGSETEQVVDFSDRETK	1	1	1	O95251		0	42.38	0.000939406	2	2000.91	0.998732	29.555	1
Q6IBJ0	ORC3L protein OS=Homo sapiens GN=ORC3L PE=2 SV=1 - [Q6IBJ0_HUMAN]	69.88	3.36	6	1	1	1	387	45.2754	7.94287
	A3	Sequence	# PSMs	# Proteins	# Protein Groups	Protein Group Accessions	Modifications	ΔCn	IonScore	Exp Value	Charge	MH+ [Da]	ΔM [ppm]	RT [min]	# Missed Cleavages
	High	INFLSNNQcENIR	1	6	1	Q6IBJ0	C9(Carbamidomethyl)	0	69.88	3.66488e-06	2	1621.78	1.29116	32.8211	0
Q53G15	DEAD (Asp-Glu-Ala-Asp) box polypeptide 27 variant (Fragment) OS=Homo sapiens PE=2 SV=1 - [Q53G15_HUMAN]	69.66	2.45	4	1	1	1	408	47.1395	10.272
	A3	Sequence	# PSMs	# Proteins	# Protein Groups	Protein Group Accessions	Modifications	ΔCn	IonScore	Exp Value	Charge	MH+ [Da]	ΔM [ppm]	RT [min]	# Missed Cleavages
	High	EAIVAALLTR	1	4	1	Q53G15		0	69.66	2.76306e-06	2	1056.64	1.55073	38.8009	0
Q4ZG72	Putative uncharacterized protein DDX18 (Fragment) OS=Homo sapiens GN=DDX18 PE=3 SV=1 - [Q4ZG72_HUMAN]	68.9598	4.21	3	2	2	2	546	61.5561	9.02686
	A3	Sequence	# PSMs	# Proteins	# Protein Groups	Protein Group Accessions	Modifications	ΔCn	IonScore	Exp Value	Charge	MH+ [Da]	ΔM [ppm]	RT [min]	# Missed Cleavages
	High	VPLSEFDFSWSK	1	3	1	Q4ZG72		0	48.86	0.000515517	2	1441.7	0.511772	41.3897	0
	High	ELAMQTFGVLK	1	2	1	Q4ZG72		0	46.22	0.000924083	2	1236.67	1.04999	37.9995	0
M0R3F1	Heterogeneous nuclear ribonucleoprotein U-like protein 1 (Fragment) OS=Homo sapiens GN=HNRNPUL1 PE=1 SV=1 - [M0R3F1_HUMAN]	67.86	2.34	7	1	1	1	641	71.677	8.98291
	A3	Sequence	# PSMs	# Proteins	# Protein Groups	Protein Group Accessions	Modifications	ΔCn	IonScore	Exp Value	Charge	MH+ [Da]	ΔM [ppm]	RT [min]	# Missed Cleavages
	High	NYILDQTNVYGSAQR	1	7	1	M0R3F1		0	67.86	7.18562e-06	2	1741.85	0.816912	33.3741	0
B4DPI9	cDNA FLJ54985, highly similar to Nucleolar GTP-binding protein 2 OS=Homo sapiens PE=2 SV=1 - [B4DPI9_HUMAN]	67.7034	11.46	3	2	2	2	192	21.6544	9.05615
	A3	Sequence	# PSMs	# Proteins	# Protein Groups	Protein Group Accessions	Modifications	ΔCn	IonScore	Exp Value	Charge	MH+ [Da]	ΔM [ppm]	RT [min]	# Missed Cleavages
	High	QISVGFIGYPNVGK	1	3	1	B4DPI9		0	48.63	0.000532588	2	1478.8	0.803286	37.5765	0
	High	GAFIQLLR	1	3	1	B4DPI9		0	43.27	0.000770048	2	917.558	0.918145	37.8105	0
Q92896	Golgi apparatus protein 1 OS=Homo sapiens GN=GLG1 PE=1 SV=2 - [GSLG1_HUMAN]	65.9142	1.87	3	2	2	2	1179	134.464	6.90283
	A3	Sequence	# PSMs	# Proteins	# Protein Groups	Protein Group Accessions	Modifications	ΔCn	IonScore	Exp Value	Charge	MH+ [Da]	ΔM [ppm]	RT [min]	# Missed Cleavages
	High	IIIQESALDYR	1	2	1	Q92896		0	51.85	0.000318401	2	1320.71	-0.904126	34.07	0
	High	FcENTQAGEGR	1	2	1	Q92896	C2(Carbamidomethyl)	0	41.14	0.000611459	2	1268.53	1.56569	21.9167	0
B4DKU3	cDNA FLJ53449, highly similar to rRNA methyltransferase 3 (EC 2.1.1.-) OS=Homo sapiens PE=2 SV=1 - [B4DKU3_HUMAN]	65.1962	2.62	2	2	2	2	726	82.5283	6.37939
	A3	Sequence	# PSMs	# Proteins	# Protein Groups	Protein Group Accessions	Modifications	ΔCn	IonScore	Exp Value	Charge	MH+ [Da]	ΔM [ppm]	RT [min]	# Missed Cleavages
	High	FAFKEVEVQAK	1	2	1	B4DKU3		0	48.17	0.00057533	2	1295.7	0.11674	30.2551	1
	High	TSVTDFLR	1	2	1	B4DKU3		0	45.65	0.000955668	2	938.494	-0.0896238	36.2843	0
H7C5K0	Helicase-like transcription factor (Fragment) OS=Homo sapiens GN=HLTF PE=1 SV=1 - [H7C5K0_HUMAN]	65.14	3.06	4	1	1	1	425	48.003	8.6167
	A3	Sequence	# PSMs	# Proteins	# Protein Groups	Protein Group Accessions	Modifications	ΔCn	IonScore	Exp Value	Charge	MH+ [Da]	ΔM [ppm]	RT [min]	# Missed Cleavages
	High	AGGVGLNLSAASR	1	4	1	H7C5K0		0	65.14	1.25234e-05	2	1172.64	0.373665	30.432	0
B7Z9D5	Testis-expressed sequence 10 protein OS=Homo sapiens GN=TEX10 PE=1 SV=1 - [B7Z9D5_HUMAN]	64.8391	6	3	2	2	2	433	49.3472	9.1001
	A3	Sequence	# PSMs	# Proteins	# Protein Groups	Protein Group Accessions	Modifications	ΔCn	IonScore	Exp Value	Charge	MH+ [Da]	ΔM [ppm]	RT [min]	# Missed Cleavages
	High	NFVELISHQQLSK	1	2	1	B7Z9D5		0	50.45	0.000447179	2	1542.83	1.21336	34.9812	0
	High	LAAVQLLQFLAPK	1	3	1	B7Z9D5		0	39.48	0.000698862	2	1411.87	1.04729	46.5683	0
Q6ZVV6	cDNA FLJ42031 fis, clone SPLEN2037194, weakly similar to NORQ PROTEIN OS=Homo sapiens PE=2 SV=1 - [Q6ZVV6_HUMAN]	64.73	2	3	1	1	1	599	67.8607	8.01611
	A3	Sequence	# PSMs	# Proteins	# Protein Groups	Protein Group Accessions	Modifications	ΔCn	IonScore	Exp Value	Charge	MH+ [Da]	ΔM [ppm]	RT [min]	# Missed Cleavages
	High	LLEEAQLQDLEK	1	3	1	Q6ZVV6		0	64.73	2.04767e-05	2	1428.76	0.500687	35.0779	0
B4DXJ6	cDNA FLJ61453, highly similar to Adapter-relatedprotein complex 2 alpha- 1 subunit OS=Homo sapiens PE=2 SV=1 - [B4DXJ6_HUMAN]	64.25	2.23	2	1	1	1	494	54.6553	9.0415
	A3	Sequence	# PSMs	# Proteins	# Protein Groups	Protein Group Accessions	Modifications	ΔCn	IonScore	Exp Value	Charge	MH+ [Da]	ΔM [ppm]	RT [min]	# Missed Cleavages
	High	LVEcLETVLNK	1	2	1	B4DXJ6	C4(Carbamidomethyl)	0	64.25	1.86415e-05	2	1317.71	0.721566	36.0875	0
H7C0K6	Kinesin-like protein KIF1A (Fragment) OS=Homo sapiens GN=KIF1A PE=4 SV=1 - [H7C0K6_HUMAN]	64.05	4.85	15	1	1	1	227	24.8518	9.0415
	A3	Sequence	# PSMs	# Proteins	# Protein Groups	Protein Group Accessions	Modifications	ΔCn	IonScore	Exp Value	Charge	MH+ [Da]	ΔM [ppm]	RT [min]	# Missed Cleavages
	High	ISLVDLAGSER	1	15	1	H7C0K6		0	64.05	2.27669e-05	2	1159.63	0.290072	36.5724	0
Q8TCJ2	Dolichyl-diphosphooligosaccharide--protein glycosyltransferase subunit STT3B OS=Homo sapiens GN=STT3B PE=1 SV=1 - [STT3B_HUMAN]	62.4989	2.78	1	2	2	2	826	93.6137	8.90967
	A3	Sequence	# PSMs	# Proteins	# Protein Groups	Protein Group Accessions	Modifications	ΔCn	IonScore	Exp Value	Charge	MH+ [Da]	ΔM [ppm]	RT [min]	# Missed Cleavages
	High	FYSLWDTGYAK	1	1	1	Q8TCJ2		0	48.86	0.000407603	2	1350.64	0.911874	38.999	0
	High	ESDYFTPQGEFR	1	1	1	Q8TCJ2		0	40.51	0.00100035	2	1475.65	1.43688	34.4002	0
E5RHJ2	Aspartyl/asparaginyl beta-hydroxylase OS=Homo sapiens GN=ASPH PE=1 SV=1 - [E5RHJ2_HUMAN]	62.34	15.93	11	1	1	1	113	11.7798	6.78564
	A3	Sequence	# PSMs	# Proteins	# Protein Groups	Protein Group Accessions	Modifications	ΔCn	IonScore	Exp Value	Charge	MH+ [Da]	ΔM [ppm]	RT [min]	# Missed Cleavages
	High	LGIYDADGDGDFDVDDAK	1	11	1	E5RHJ2		0	62.34	3.58819e-06	2	1900.81	1.08433	37.2371	0
A0A087WVZ1	ATP-dependent RNA helicase DDX3X (Fragment) OS=Homo sapiens GN=DDX3X PE=1 SV=1 - [A0A087WVZ1_HUMAN]	62.27	10.14	6	1	1	1	138	14.8132	9.979
	A3	Sequence	# PSMs	# Proteins	# Protein Groups	Protein Group Accessions	Modifications	ΔCn	IonScore	Exp Value	Charge	MH+ [Da]	ΔM [ppm]	RT [min]	# Missed Cleavages
	High	QSSGASSSSFSSSR	1	6	1	A0A087WVZ1		0	62.27	7.1744e-06	2	1361.6	2.15146	21.2698	0
Q15758	Neutral amino acid transporter B(0) OS=Homo sapiens GN=SLC1A5 PE=1 SV=2 - [AAAT_HUMAN]	62.13	2.03	3	1	1	1	541	56.5623	5.47803
	A3	Sequence	# PSMs	# Proteins	# Protein Groups	Protein Group Accessions	Modifications	ΔCn	IonScore	Exp Value	Charge	MH+ [Da]	ΔM [ppm]	RT [min]	# Missed Cleavages
	High	EVLDSFLDLAR	1	3	1	Q15758		0	62.13	2.81069e-05	2	1277.68	1.21877	43.3474	0
Q6P0M4	IARS protein OS=Homo sapiens GN=IARS PE=2 SV=1 - [Q6P0M4_HUMAN]	62.02	0.95	6	1	1	1	1055	120.55	6.12549
	A3	Sequence	# PSMs	# Proteins	# Protein Groups	Protein Group Accessions	Modifications	ΔCn	IonScore	Exp Value	Charge	MH+ [Da]	ΔM [ppm]	RT [min]	# Missed Cleavages
	High	VENMVDQLLR	1	6	1	Q6P0M4		0	62.02	3.80289e-05	2	1216.64	0.638455	38.1232	0
B3KPS8	cDNA FLJ32139 fis, clone PLACE5000037, highly similar to Vacuolar protein sorting 11 OS=Homo sapiens PE=2 SV=1 - [B3KPS8_HUMAN]	61.85	4.87	6	1	1	1	308	35.6892	7.88428
	A3	Sequence	# PSMs	# Proteins	# Protein Groups	Protein Group Accessions	Modifications	ΔCn	IonScore	Exp Value	Charge	MH+ [Da]	ΔM [ppm]	RT [min]	# Missed Cleavages
	High	ANSEEFIPIFANNPR	1	6	1	B3KPS8		0	61.85	2.6713e-05	2	1718.85	-0.120078	38.8047	0
A8K849	cDNA FLJ75527, highly similar to Homo sapiens zinc finger RNA binding protein (ZFR), mRNA (Fragment) OS=Homo sapiens PE=2 SV=1 - [A8K849_HUMAN]	61.64	2.69	3	1	1	1	631	66.267	9.33447
	A3	Sequence	# PSMs	# Proteins	# Protein Groups	Protein Group Accessions	Modifications	ΔCn	IonScore	Exp Value	Charge	MH+ [Da]	ΔM [ppm]	RT [min]	# Missed Cleavages
	High	AGYSQGATQYTQAQQTR	1	3	1	A8K849		0	61.64	4.05809e-05	2	1858.87	1.10247	24.8641	0
B7Z8H0	cDNA FLJ61742, highly similar to Origin recognition complex subunit 1 OS=Homo sapiens PE=2 SV=1 - [B7Z8H0_HUMAN]	61.07	1.4	4	1	1	1	856	96.6892	9.12939
	A3	Sequence	# PSMs	# Proteins	# Protein Groups	Protein Group Accessions	Modifications	ΔCn	IonScore	Exp Value	Charge	MH+ [Da]	ΔM [ppm]	RT [min]	# Missed Cleavages
	High	AFEDDAIQLVAR	1	4	1	B7Z8H0		0	61.07	4.42401e-05	2	1347.69	1.24873	37.4708	0
A0A087X0P6	Protein IGKV2D-29 OS=Homo sapiens GN=IGKV2D-29 PE=4 SV=1 - [A0A087X0P6_HUMAN]	59.39	19.61	3	1	1	1	102	11.1846	5.93506
	A3	Sequence	# PSMs	# Proteins	# Protein Groups	Protein Group Accessions	Modifications	ΔCn	IonScore	Exp Value	Charge	MH+ [Da]	ΔM [ppm]	RT [min]	# Missed Cleavages
	High	FSGVPDRFSGSGSGTDFTLK	1	3	1	A0A087X0P6		0	59.39	4.56868e-05	2	2061.99	1.6019	34.241	1
G3V220	Transcription elongation regulator 1 OS=Homo sapiens GN=TCERG1 PE=1 SV=1 - [G3V220_HUMAN]	59.24	1.16	2	1	1	1	1032	116.094	8.45557
	A3	Sequence	# PSMs	# Proteins	# Protein Groups	Protein Group Accessions	Modifications	ΔCn	IonScore	Exp Value	Charge	MH+ [Da]	ΔM [ppm]	RT [min]	# Missed Cleavages
	High	NLDSEKEKELER	1	2	1	G3V220		0	59.24	5.16403e-05	2	1489.75	1.36873	22.1863	2
E5RG18	Double-strand-break repair protein rad21 homolog OS=Homo sapiens GN=RAD21 PE=1 SV=1 - [E5RG18_HUMAN]	58.77	18.84	5	1	1	1	69	7.76518	9.30518
	A3	Sequence	# PSMs	# Proteins	# Protein Groups	Protein Group Accessions	Modifications	ΔCn	IonScore	Exp Value	Charge	MH+ [Da]	ΔM [ppm]	RT [min]	# Missed Cleavages
	High	TGAESISLLELcR	1	5	1	E5RG18	C12(Carbamidomethyl)	0	58.77	6.76971e-05	2	1448.74	0.811745	37.7692	0
C9JVC4	IQ calmodulin-binding motif-containing protein 1 (Fragment) OS=Homo sapiens GN=IQCB1 PE=1 SV=1 - [C9JVC4_HUMAN]	58.72	13.79	2	1	1	1	87	9.75531	7.94287
	A3	Sequence	# PSMs	# Proteins	# Protein Groups	Protein Group Accessions	Modifications	ΔCn	IonScore	Exp Value	Charge	MH+ [Da]	ΔM [ppm]	RT [min]	# Missed Cleavages
	High	SPEQNVPVILLK	1	2	1	C9JVC4		0	58.72	1.63146e-05	2	1336.79	1.60896	35.9838	0
C9J809	DNA mismatch repair protein Msh2 (Fragment) OS=Homo sapiens GN=MSH2 PE=1 SV=1 - [C9J809_HUMAN]	58.58	8.57	16	1	1	1	140	15.3278	5.57959
	A3	Sequence	# PSMs	# Proteins	# Protein Groups	Protein Group Accessions	Modifications	ΔCn	IonScore	Exp Value	Charge	MH+ [Da]	ΔM [ppm]	RT [min]	# Missed Cleavages
	High	QVGVGYVDSIQR	1	16	1	C9J809		0	58.58	7.23887e-05	2	1320.69	0.300099	30.9831	0
B4DPY2	cDNA FLJ59286, highly similar to Pre-mRNA-processing factor 40 homolog A (Fragment) OS=Homo sapiens PE=2 SV=1 - [B4DPY2_HUMAN]	58.38	1.59	2	1	1	1	816	92.8389	8.14795
	A3	Sequence	# PSMs	# Proteins	# Protein Groups	Protein Group Accessions	Modifications	ΔCn	IonScore	Exp Value	Charge	MH+ [Da]	ΔM [ppm]	RT [min]	# Missed Cleavages
	High	LAFNSLLEKAEAR	1	2	1	B4DPY2		0	58.38	4.81375e-05	2	1461.81	2.83687	36.1087	1
Q9H834	cDNA FLJ13966 fis, clone Y79AA1001394, weakly similar to CELL DIVISION PROTEIN FTSH HOMOLOG (EC 3.4.24.-) OS=Homo sapiens PE=2 SV=1 - [Q9H834_HUMAN]	58.29	2.29	5	1	1	1	480	53.4856	9.45166
	A3	Sequence	# PSMs	# Proteins	# Protein Groups	Protein Group Accessions	Modifications	ΔCn	IonScore	Exp Value	Charge	MH+ [Da]	ΔM [ppm]	RT [min]	# Missed Cleavages
	High	TAGTLFGEGFR	1	5	1	Q9H834		0	58.29	9.99217e-05	2	1155.58	0.978413	36.0856	0
A8KAK5	cDNA FLJ77399, highly similar to Homo sapiens cofactor required for Sp1 transcriptional activation, subunit 2, 150kDa (CRSP2), mRNA OS=Homo sapiens PE=2 SV=1 - [A8KAK5_HUMAN]	58.13	0.69	2	1	1	1	1454	160.514	8.73389
	A3	Sequence	# PSMs	# Proteins	# Protein Groups	Protein Group Accessions	Modifications	ΔCn	IonScore	Exp Value	Charge	MH+ [Da]	ΔM [ppm]	RT [min]	# Missed Cleavages
	High	LYEcVLEFAR	1	2	1	A8KAK5	C4(Carbamidomethyl)	0	58.13	6.92939e-05	2	1299.64	0.712181	38.4414	0
C9JH18	PERQ amino acid-rich with GYF domain-containing protein 2 (Fragment) OS=Homo sapiens GN=GIGYF2 PE=1 SV=1 - [C9JH18_HUMAN]	58.1	7.38	4	1	1	1	149	16.7702	9.78857
	A3	Sequence	# PSMs	# Proteins	# Protein Groups	Protein Group Accessions	Modifications	ΔCn	IonScore	Exp Value	Charge	MH+ [Da]	ΔM [ppm]	RT [min]	# Missed Cleavages
	High	SLLEIQQEEAR	1	4	1	C9JH18		0	58.1	8.836e-05	2	1315.69	1.8153	31.9363	0
C9JHS9	Vigilin (Fragment) OS=Homo sapiens GN=HDLBP PE=1 SV=1 - [C9JHS9_HUMAN]	58.01	88.24	20	1	1	1	17	1.87789	5.63037
	A3	Sequence	# PSMs	# Proteins	# Protein Groups	Protein Group Accessions	Modifications	ΔCn	IonScore	Exp Value	Charge	MH+ [Da]	ΔM [ppm]	RT [min]	# Missed Cleavages
	High	sSVAVLTQESFAEHR	1	20	1	C9JHS9	N-Term(Acetyl)	0	58.01	7.91415e-05	2	1702.85	3.49432	37.2525	0
Q6DN90	IQ motif and SEC7 domain-containing protein 1 OS=Homo sapiens GN=IQSEC1 PE=1 SV=1 - [IQEC1_HUMAN]	57.78	1.45	3	1	1	1	963	108.247	6.93213
	A3	Sequence	# PSMs	# Proteins	# Protein Groups	Protein Group Accessions	Modifications	ΔCn	IonScore	Exp Value	Charge	MH+ [Da]	ΔM [ppm]	RT [min]	# Missed Cleavages
	High	NSWDSPAFSNDVIR	1	3	1	Q6DN90		0	57.78	4.9684e-05	2	1607.74	-0.00662691	36.7976	0
P38432	Coilin OS=Homo sapiens GN=COIL PE=1 SV=1 - [COIL_HUMAN]	57.55	1.74	1	1	1	1	576	62.5699	9.0708
	A3	Sequence	# PSMs	# Proteins	# Protein Groups	Protein Group Accessions	Modifications	ΔCn	IonScore	Exp Value	Charge	MH+ [Da]	ΔM [ppm]	RT [min]	# Missed Cleavages
	High	VVTDLISLIR	1	1	1	P38432		0	57.55	3.8059e-05	2	1128.7	1.54669	41.6894	0
B4DTU7	10-formyltetrahydrofolate dehydrogenase OS=Homo sapiens PE=2 SV=1 - [B4DTU7_HUMAN]	57.48	1.63	2	1	1	1	923	101.651	6.52197
	A3	Sequence	# PSMs	# Proteins	# Protein Groups	Protein Group Accessions	Modifications	ΔCn	IonScore	Exp Value	Charge	MH+ [Da]	ΔM [ppm]	RT [min]	# Missed Cleavages
	High	ANSTEYGLASGVFTR	1	2	1	B4DTU7		0	57.48	8.69126e-05	2	1572.77	0.766669	35.7358	0
E9PP73	Coatomer subunit beta (Fragment) OS=Homo sapiens GN=COPB1 PE=1 SV=3 - [E9PP73_HUMAN]	57.41	2.88	2	1	1	1	486	55.5024	6.43018
	A3	Sequence	# PSMs	# Proteins	# Protein Groups	Protein Group Accessions	Modifications	ΔCn	IonScore	Exp Value	Charge	MH+ [Da]	ΔM [ppm]	RT [min]	# Missed Cleavages
	High	cIYNLLQSSSPAVK	1	2	1	E9PP73	C1(Carbamidomethyl)	0	57.41	8.60554e-05	2	1579.82	1.75289	36.3988	0
H3BRM8	Cirhin (Fragment) OS=Homo sapiens GN=CIRH1A PE=4 SV=1 - [H3BRM8_HUMAN]	57.41	6.16	3	1	1	1	211	23.2101	8.55811
	A3	Sequence	# PSMs	# Proteins	# Protein Groups	Protein Group Accessions	Modifications	ΔCn	IonScore	Exp Value	Charge	MH+ [Da]	ΔM [ppm]	RT [min]	# Missed Cleavages
	High	SALQILFSEDSTK	1	3	1	H3BRM8		0	57.41	9.26821e-05	2	1438.74	1.2003	39.4602	0
F2Z2V2	THO complex subunit 2 OS=Homo sapiens GN=THOC2 PE=4 SV=1 - [F2Z2V2_HUMAN]	56.98	10.83	2	1	1	1	120	13.8559	5.26221
	A3	Sequence	# PSMs	# Proteins	# Protein Groups	Protein Group Accessions	Modifications	ΔCn	IonScore	Exp Value	Charge	MH+ [Da]	ΔM [ppm]	RT [min]	# Missed Cleavages
	High	aAAAVVVPAEWIK	1	2	1	F2Z2V2	N-Term(Acetyl)	0	56.98	4.53011e-05	2	1366.77	0.446942	45.0495	0
C9JXP6	Integrator complex subunit 6 (Fragment) OS=Homo sapiens GN=INTS6 PE=4 SV=1 - [C9JXP6_HUMAN]	56.92	11.24	8	1	1	1	89	9.88804	4.64014
	A3	Sequence	# PSMs	# Proteins	# Protein Groups	Protein Group Accessions	Modifications	ΔCn	IonScore	Exp Value	Charge	MH+ [Da]	ΔM [ppm]	RT [min]	# Missed Cleavages
	High	TAFDLLNLNR	1	8	1	C9JXP6		0	56.92	9.4403e-05	2	1176.64	1.18652	39.4095	0
A0A075B729	Ribosome biogenesis protein BOP1 (Fragment) OS=Homo sapiens GN=BOP1 PE=1 SV=1 - [A0A075B729_HUMAN]	56.34	4.61	6	1	1	1	217	24.9262	4.95752
	A3	Sequence	# PSMs	# Proteins	# Protein Groups	Protein Group Accessions	Modifications	ΔCn	IonScore	Exp Value	Charge	MH+ [Da]	ΔM [ppm]	RT [min]	# Missed Cleavages
	High	LTDEQVALVR	1	6	1	A0A075B729		0	56.34	0.000115905	2	1143.64	1.82952	30.3102	0
G5E9X3	Fibronectin type III domain containing 3A, isoform CRA_f OS=Homo sapiens GN=FNDC3A PE=1 SV=1 - [G5E9X3_HUMAN]	56.16	1.61	3	1	1	1	684	74.6702	7.10791
	A3	Sequence	# PSMs	# Proteins	# Protein Groups	Protein Group Accessions	Modifications	ΔCn	IonScore	Exp Value	Charge	MH+ [Da]	ΔM [ppm]	RT [min]	# Missed Cleavages
	High	YDGEDLAYTVK	1	3	1	G5E9X3		0	56.16	7.17835e-05	2	1273.6	2.34968	31.5195	0
B4DZ22	cDNA FLJ54042, highly similar to ATP-binding cassette sub-family D member 3 OS=Homo sapiens PE=2 SV=1 - [B4DZ22_HUMAN]	56.12	2.39	3	1	1	1	586	67.3159	8.95361
	A3	Sequence	# PSMs	# Proteins	# Protein Groups	Protein Group Accessions	Modifications	ΔCn	IonScore	Exp Value	Charge	MH+ [Da]	ΔM [ppm]	RT [min]	# Missed Cleavages
	High	IANPDQLLTQDVEK	1	3	1	B4DZ22		0	56.12	0.000110565	2	1583.83	0.0524157	35.2626	0
D6RF50	Probable ATP-dependent RNA helicase YTHDC2 OS=Homo sapiens GN=YTHDC2 PE=1 SV=1 - [D6RF50_HUMAN]	55.87	10.2	4	1	1	1	98	10.2993	9.99365
	A3	Sequence	# PSMs	# Proteins	# Protein Groups	Protein Group Accessions	Modifications	ΔCn	IonScore	Exp Value	Charge	MH+ [Da]	ΔM [ppm]	RT [min]	# Missed Cleavages
	High	LSQSLGLVSK	1	4	1	D6RF50		0	55.87	7.89405e-05	2	1031.61	-0.0355085	29.8459	0
D2CPI9	Xeroderma pigmentosum complementation group C protein (Fragment) OS=Homo sapiens PE=4 SV=1 - [D2CPI9_HUMAN]	55.76	4.53	6	1	1	1	265	30.1464	6.03662
	A3	Sequence	# PSMs	# Proteins	# Protein Groups	Protein Group Accessions	Modifications	ΔCn	IonScore	Exp Value	Charge	MH+ [Da]	ΔM [ppm]	RT [min]	# Missed Cleavages
	High	DVDTYYLSNLVK	1	6	1	D2CPI9		0	55.76	0.000135518	2	1429.72	0.870286	40.2523	0
B3KPN5	cDNA FLJ31997 fis, clone NT2RP7009259, highly similar to Nucleolar protein 6 OS=Homo sapiens PE=2 SV=1 - [B3KPN5_HUMAN]	55.21	2.14	3	1	1	1	702	78.0348	6.69775
	A3	Sequence	# PSMs	# Proteins	# Protein Groups	Protein Group Accessions	Modifications	ΔCn	IonScore	Exp Value	Charge	MH+ [Da]	ΔM [ppm]	RT [min]	# Missed Cleavages
	High	ETSSTGEEALVAAVR	1	3	1	B3KPN5		0	55.21	0.00102578	2	1519.76	0.973072	32.7458	0
Q5H9S0	Putative uncharacterized protein DKFZp781N1974 OS=Homo sapiens GN=DKFZp781N1974 PE=2 SV=1 - [Q5H9S0_HUMAN]	55.15	2.49	3	1	1	1	763	84.4603	9.12939
	A3	Sequence	# PSMs	# Proteins	# Protein Groups	Protein Group Accessions	Modifications	ΔCn	IonScore	Exp Value	Charge	MH+ [Da]	ΔM [ppm]	RT [min]	# Missed Cleavages
	High	LGLVIPSSGSGSGNQSIDR	1	3	1	Q5H9S0		0	55.15	0.000157787	2	1843.95	0.0293029	33.2275	0
P63316	Troponin C, slow skeletal and cardiac muscles OS=Homo sapiens GN=TNNC1 PE=1 SV=1 - [TNNC1_HUMAN]	54.81	11.18	1	1	1	1	161	18.3905	4.18311
	A3	Sequence	# PSMs	# Proteins	# Protein Groups	Protein Group Accessions	Modifications	ΔCn	IonScore	Exp Value	Charge	MH+ [Da]	ΔM [ppm]	RT [min]	# Missed Cleavages
	High	AAFDIFVLGAEDGcISTK	1	1	1	P63316	C14(Carbamidomethyl)	0	54.81	0.00014305	2	1913.93	1.53008	43.7998	0
C9JGL8	Pentatricopeptide repeat-containing protein 1, mitochondrial (Fragment) OS=Homo sapiens GN=PTCD1 PE=4 SV=1 - [C9JGL8_HUMAN]	54.76	6.1	6	1	1	1	164	19.1995	8.03076
	A3	Sequence	# PSMs	# Proteins	# Protein Groups	Protein Group Accessions	Modifications	ΔCn	IonScore	Exp Value	Charge	MH+ [Da]	ΔM [ppm]	RT [min]	# Missed Cleavages
	High	LVEALDLFER	1	6	1	C9JGL8		0	54.76	0.00016175	2	1204.66	1.10872	40.9183	0
B4DMC6	cDNA FLJ60696, highly similar to Elongation factor 2 OS=Homo sapiens PE=2 SV=1 - [B4DMC6_HUMAN]	54.58	2.33	5	1	1	1	387	42.9071	6.22705
	A3	Sequence	# PSMs	# Proteins	# Protein Groups	Protein Group Accessions	Modifications	ΔCn	IonScore	Exp Value	Charge	MH+ [Da]	ΔM [ppm]	RT [min]	# Missed Cleavages
	High	VNFTVDQIR	1	5	1	B4DMC6		0	54.58	0.000185315	2	1091.59	1.3116	32.3561	0
Q08945	FACT complex subunit SSRP1 OS=Homo sapiens GN=SSRP1 PE=1 SV=1 - [SSRP1_HUMAN]	54.39	1.97	1	1	1	1	709	81.0244	6.87354
	A3	Sequence	# PSMs	# Proteins	# Protein Groups	Protein Group Accessions	Modifications	ΔCn	IonScore	Exp Value	Charge	MH+ [Da]	ΔM [ppm]	RT [min]	# Missed Cleavages
	High	aETLEFNDVYQEVK	1	1	1	Q08945	N-Term(Acetyl)	0	54.39	0.000125915	2	1726.82	1.47171	42.724	0
A0JP02	PLEKHA5 protein OS=Homo sapiens GN=PLEKHA5 PE=1 SV=1 - [A0JP02_HUMAN]	54.33	1.14	6	1	1	1	874	99.6318	6.72705
	A3	Sequence	# PSMs	# Proteins	# Protein Groups	Protein Group Accessions	Modifications	ΔCn	IonScore	Exp Value	Charge	MH+ [Da]	ΔM [ppm]	RT [min]	# Missed Cleavages
	High	IVNVSLADLR	1	6	1	A0JP02		0	54.33	0.000110324	2	1099.65	2.75607	35.9564	0
Q9NXD3	cDNA FLJ20311 fis, clone HEP07319 OS=Homo sapiens PE=2 SV=1 - [Q9NXD3_HUMAN]	54.05	1.69	4	1	1	1	888	101.735	7.95752
	A3	Sequence	# PSMs	# Proteins	# Protein Groups	Protein Group Accessions	Modifications	ΔCn	IonScore	Exp Value	Charge	MH+ [Da]	ΔM [ppm]	RT [min]	# Missed Cleavages
	High	VTGELAFDTSSADVR	1	4	1	Q9NXD3		0	54.05	0.000143646	2	1567.76	0.00892615	32.7788	0
M0R0Z8	Zinc finger protein 320 (Fragment) OS=Homo sapiens GN=ZNF320 PE=4 SV=1 - [M0R0Z8_HUMAN]	53.81	40	9	1	1	1	25	2.91344	4.4624
	A3	Sequence	# PSMs	# Proteins	# Protein Groups	Protein Group Accessions	Modifications	ΔCn	IonScore	Exp Value	Charge	MH+ [Da]	ΔM [ppm]	RT [min]	# Missed Cleavages
	High	aLSQGLLTFR	1	9	1	M0R0Z8	N-Term(Acetyl)	0	53.81	0.000147856	2	1147.65	0.517848	45.0543	0
Q7KYX3	Helicase (Fragment) OS=Homo sapiens GN=CHLR1 PE=4 SV=1 - [Q7KYX3_HUMAN]	53.57	10.38	4	1	1	1	106	11.7512	9.99365
	A3	Sequence	# PSMs	# Proteins	# Protein Groups	Protein Group Accessions	Modifications	ΔCn	IonScore	Exp Value	Charge	MH+ [Da]	ΔM [ppm]	RT [min]	# Missed Cleavages
	High	DFASIVLLDQR	1	4	1	Q7KYX3		0	53.57	0.000212958	2	1276.69	1.70657	42.1621	0
H7C2X7	Large subunit GTPase 1 homolog (Fragment) OS=Homo sapiens GN=LSG1 PE=1 SV=1 - [H7C2X7_HUMAN]	53.52	5.61	2	1	1	1	285	32.0252	5.19873
	A3	Sequence	# PSMs	# Proteins	# Protein Groups	Protein Group Accessions	Modifications	ΔCn	IonScore	Exp Value	Charge	MH+ [Da]	ΔM [ppm]	RT [min]	# Missed Cleavages
	High	DGQLTVGLVGYPNVGK	1	2	1	H7C2X7		0	53.52	0.00020253	2	1616.86	-1.51979	37.3263	0
Q6PCC8	URB2 protein (Fragment) OS=Homo sapiens GN=URB2 PE=2 SV=1 - [Q6PCC8_HUMAN]	52.9	1.25	3	1	1	1	957	107.247	7.91357
	A3	Sequence	# PSMs	# Proteins	# Protein Groups	Protein Group Accessions	Modifications	ΔCn	IonScore	Exp Value	Charge	MH+ [Da]	ΔM [ppm]	RT [min]	# Missed Cleavages
	High	GEIAQNLLSLVK	1	3	1	Q6PCC8		0	52.9	0.000145653	2	1284.75	0.382833	41.5131	0
B3KY56	cDNA FLJ46898 fis, clone UTERU3022168, highly similar to Protein FAM62A OS=Homo sapiens PE=2 SV=1 - [B3KY56_HUMAN]	52.36	1.23	4	1	1	1	1058	117.32	5.89697
	A3	Sequence	# PSMs	# Proteins	# Protein Groups	Protein Group Accessions	Modifications	ΔCn	IonScore	Exp Value	Charge	MH+ [Da]	ΔM [ppm]	RT [min]	# Missed Cleavages
	High	ALTLGALTLPLAR	1	4	1	B3KY56		0	52.36	3.68785e-05	2	1309.82	1.93172	42.624	0
B3KTU7	Gamma-tubulin complex component 2 OS=Homo sapiens GN=TUBGCP2 PE=1 SV=1 - [B3KTU7_HUMAN]	52.36	2.83	6	1	1	1	495	57.1461	6.80029
	A3	Sequence	# PSMs	# Proteins	# Protein Groups	Protein Group Accessions	Modifications	ΔCn	IonScore	Exp Value	Charge	MH+ [Da]	ΔM [ppm]	RT [min]	# Missed Cleavages
	High	YTIVQQQIPSFLQK	1	6	1	B3KTU7		0	52.36	0.000179456	2	1692.93	0.692152	38.1472	0
B0QZK9	Heterochromatin protein 1-binding protein 3 (Fragment) OS=Homo sapiens GN=HP1BP3 PE=1 SV=3 - [B0QZK9_HUMAN]	52.1	17.11	4	1	1	1	76	8.23219	4.84326
	A3	Sequence	# PSMs	# Proteins	# Protein Groups	Protein Group Accessions	Modifications	ΔCn	IonScore	Exp Value	Charge	MH+ [Da]	ΔM [ppm]	RT [min]	# Missed Cleavages
	High	aTDTSQGELVHPK	1	4	1	B0QZK9	N-Term(Acetyl)	0	52.1	0.000380747	2	1424.7	-0.735016	25.603	0
Q14984	OriP binding protein (Fragment) OS=Homo sapiens GN=OBP-1 PE=2 SV=1 - [Q14984_HUMAN]	51.2	10	7	1	1	1	110	12.1133	5.09717
	A3	Sequence	# PSMs	# Proteins	# Protein Groups	Protein Group Accessions	Modifications	ΔCn	IonScore	Exp Value	Charge	MH+ [Da]	ΔM [ppm]	RT [min]	# Missed Cleavages
	High	ANILGLAAGQR	1	7	1	Q14984		0	51.2	0.000164232	2	1083.63	-0.432674	33.3576	0
B7Z854	cDNA FLJ61649, highly similar to Homo sapiens estrogen receptor binding protein (ERBP), mRNA OS=Homo sapiens PE=2 SV=1 - [B7Z854_HUMAN]	51.03	2.16	3	1	1	1	601	66.1211	5.10986
	A3	Sequence	# PSMs	# Proteins	# Protein Groups	Protein Group Accessions	Modifications	ΔCn	IonScore	Exp Value	Charge	MH+ [Da]	ΔM [ppm]	RT [min]	# Missed Cleavages
	High	SLTQTFATVEVGR	1	3	1	B7Z854		0	51.03	0.000379836	2	1408.74	1.01021	34.8592	0
F8WAJ0	Probable ATP-dependent RNA helicase DDX31 OS=Homo sapiens GN=DDX31 PE=1 SV=2 - [F8WAJ0_HUMAN]	50.86	1.61	1	1	1	1	746	83.4642	9.87646
	A3	Sequence	# PSMs	# Proteins	# Protein Groups	Protein Group Accessions	Modifications	ΔCn	IonScore	Exp Value	Charge	MH+ [Da]	ΔM [ppm]	RT [min]	# Missed Cleavages
	High	aAADGSLFDNPR	1	1	1	F8WAJ0	N-Term(Acetyl)	0	50.86	0.000238722	2	1275.6	1.44081	37.1703	0
B7Z889	cDNA FLJ61648, highly similar to Homo sapiens NOD9 protein (NOD9), transcript variant 2, mRNA OS=Homo sapiens PE=2 SV=1 - [B7Z889_HUMAN]	50.61	1.65	2	1	1	1	607	67.0018	7.02002
	A3	Sequence	# PSMs	# Proteins	# Protein Groups	Protein Group Accessions	Modifications	ΔCn	IonScore	Exp Value	Charge	MH+ [Da]	ΔM [ppm]	RT [min]	# Missed Cleavages
	High	FSAEVLSSLR	1	2	1	B7Z889		0	50.61	0.000361053	2	1108.6	1.89693	36.0703	0
B4DMD1	cDNA FLJ53360, highly similar to Heterogeneous nuclear ribonucleoprotein R OS=Homo sapiens PE=2 SV=1 - [B4DMD1_HUMAN]	50.39	2.75	7	1	1	1	473	52.9493	9.31982
	A3	Sequence	# PSMs	# Proteins	# Protein Groups	Protein Group Accessions	Modifications	ΔCn	IonScore	Exp Value	Charge	MH+ [Da]	ΔM [ppm]	RT [min]	# Missed Cleavages
	High	NLATTVTEEILEK	1	7	1	B4DMD1		0	50.39	0.000494078	2	1460.79	0.848009	41.9514	0
Q1LZN2	NOMO3 protein (Fragment) OS=Homo sapiens GN=NOMO3 PE=2 SV=1 - [Q1LZN2_HUMAN]	49.77	1.24	7	1	1	1	807	89.7607	5.66846
	A3	Sequence	# PSMs	# Proteins	# Protein Groups	Protein Group Accessions	Modifications	ΔCn	IonScore	Exp Value	Charge	MH+ [Da]	ΔM [ppm]	RT [min]	# Missed Cleavages
	High	EQQLAEIEAR	1	7	1	Q1LZN2		0	49.77	0.00047711	2	1186.61	1.29308	28.8656	0
F8VRK0	Tubulin alpha-1B chain (Fragment) OS=Homo sapiens GN=TUBA1B PE=4 SV=1 - [F8VRK0_HUMAN]	49.74	30.61	18	1	1	1	49	5.31558	4.88135
	A3	Sequence	# PSMs	# Proteins	# Protein Groups	Protein Group Accessions	Modifications	ΔCn	IonScore	Exp Value	Charge	MH+ [Da]	ΔM [ppm]	RT [min]	# Missed Cleavages
	High	AVFVDLEPTVIDEVR	1	18	1	F8VRK0		0	49.74	0.000518638	2	1701.91	1.46982	41.1242	0
Q53SZ4	Putative uncharacterized protein CAD (Fragment) OS=Homo sapiens GN=CAD PE=4 SV=1 - [Q53SZ4_HUMAN]	49.66	16.22	4	1	1	1	74	7.81889	4.14502
	A3	Sequence	# PSMs	# Proteins	# Protein Groups	Protein Group Accessions	Modifications	ΔCn	IonScore	Exp Value	Charge	MH+ [Da]	ΔM [ppm]	RT [min]	# Missed Cleavages
	High	aALVLEDGSVLR	1	4	1	Q53SZ4	N-Term(Acetyl)	0	49.66	0.000394723	2	1284.72	1.23648	45.2567	0
O95373	Importin-7 OS=Homo sapiens GN=IPO7 PE=1 SV=1 - [IPO7_HUMAN]		1.16	1	1	1	1	1038	119.44	4.81787
	A3	Sequence	# PSMs	# Proteins	# Protein Groups	Protein Group Accessions	Modifications	ΔCn	IonScore	Exp Value	Charge	MH+ [Da]	ΔM [ppm]	RT [min]	# Missed Cleavages
	High	AFAVGVQQVLLK	1	1	1	O95373		0	49.37	0.000124282	2	1272.77	0.385486	37.3588	0
Q86YV9	Hermansky-Pudlak syndrome 6 protein OS=Homo sapiens GN=HPS6 PE=1 SV=1 - [HPS6_HUMAN]	49.33	1.68	1	1	1	1	775	82.9228	6.27783
	A3	Sequence	# PSMs	# Proteins	# Protein Groups	Protein Group Accessions	Modifications	ΔCn	IonScore	Exp Value	Charge	MH+ [Da]	ΔM [ppm]	RT [min]	# Missed Cleavages
	High	LLSDLSAFGGAAR	1	1	1	Q86YV9		0	49.33	0.000585738	2	1277.69	1.11576	37.0187	0
H7BZ72	Nucleolar protein 58 (Fragment) OS=Homo sapiens GN=NOP58 PE=1 SV=1 - [H7BZ72_HUMAN]	49.29	5.35	3	1	1	1	187	21.2055	5.14795
	A3	Sequence	# PSMs	# Proteins	# Protein Groups	Protein Group Accessions	Modifications	ΔCn	IonScore	Exp Value	Charge	MH+ [Da]	ΔM [ppm]	RT [min]	# Missed Cleavages
	High	TQLYEYLQNR	1	3	1	H7BZ72		0	49.29	0.000462799	2	1327.66	-0.000904785	34.3317	0
Q96D09	G-protein coupled receptor-associated sorting protein 2 OS=Homo sapiens GN=GPRASP2 PE=1 SV=1 - [GASP2_HUMAN]	48.98	1.43	1	1	1	1	838	93.715	5.0083
	A3	Sequence	# PSMs	# Proteins	# Protein Groups	Protein Group Accessions	Modifications	ΔCn	IonScore	Exp Value	Charge	MH+ [Da]	ΔM [ppm]	RT [min]	# Missed Cleavages
	High	TEAQGITGARPK	1	1	1	Q96D09		0	48.98	0.000596956	2	1228.67	0.683263	20.5791	1
A4FS09	Minichromosome maintenance protein 4 (Fragment) OS=Homo sapiens GN=MCM4 PE=2 SV=1 - [A4FS09_HUMAN]	48.97	15.29	5	1	1	1	85	9.42114	8.44092
	A3	Sequence	# PSMs	# Proteins	# Protein Groups	Protein Group Accessions	Modifications	ΔCn	IonScore	Exp Value	Charge	MH+ [Da]	ΔM [ppm]	RT [min]	# Missed Cleavages
	High	ALADDDFLTVTGK	1	5	1	A4FS09		0	48.97	0.000651573	2	1365.69	1.90163	36.9248	0
A4FU77	SNRNP200 protein (Fragment) OS=Homo sapiens GN=SNRNP200 PE=2 SV=1 - [A4FU77_HUMAN]	48.81	0.48	2	1	1	1	1887	216.046	6.48096
	A3	Sequence	# PSMs	# Proteins	# Protein Groups	Protein Group Accessions	Modifications	ΔCn	IonScore	Exp Value	Charge	MH+ [Da]	ΔM [ppm]	RT [min]	# Missed Cleavages
	High	DIDAFWLQR	1	2	1	A4FU77		0	48.81	0.000605661	2	1163.59	1.43167	42.4207	0
B4DFH8	cDNA FLJ52270, highly similar to Fragile X mental retardation 1 protein OS=Homo sapiens PE=2 SV=1 - [B4DFH8_HUMAN]	48.76	4.33	5	1	1	1	254	28.2162	10.228
	A3	Sequence	# PSMs	# Proteins	# Protein Groups	Protein Group Accessions	Modifications	ΔCn	IonScore	Exp Value	Charge	MH+ [Da]	ΔM [ppm]	RT [min]	# Missed Cleavages
	High	TLQNTSSEGSR	1	5	1	B4DFH8		0	48.76	0.000475637	2	1179.56	0.348523	18.1826	0
Q108N2	Acyl-CoA synthetase long-chain family member 1 isoform c (Fragment) OS=Homo sapiens GN=ACSL1 PE=2 SV=1 - [Q108N2_HUMAN]	48.69	9.68	9	1	1	1	93	10.1413	9.48096
	A3	Sequence	# PSMs	# Proteins	# Protein Groups	Protein Group Accessions	Modifications	ΔCn	IonScore	Exp Value	Charge	MH+ [Da]	ΔM [ppm]	RT [min]	# Missed Cleavages
	High	IGFFQGDIR	1	9	1	Q108N2		0	48.69	0.000544885	2	1052.55	0.468142	36.8624	0
M0R3F6	SURP and G-patch domain-containing protein 2 OS=Homo sapiens GN=SUGP2 PE=1 SV=1 - [M0R3F6_HUMAN]	48.64	1.66	6	1	1	1	841	93.8011	8.83643
	A3	Sequence	# PSMs	# Proteins	# Protein Groups	Protein Group Accessions	Modifications	ΔCn	IonScore	Exp Value	Charge	MH+ [Da]	ΔM [ppm]	RT [min]	# Missed Cleavages
	High	GADQKPTSADcAVR	1	6	1	M0R3F6	C11(Carbamidomethyl)	0	48.64	0.00046366	2	1475.69	1.93524	18.9611	1
B3KNC0	cDNA FLJ14204 fis, clone NT2RP3003138, highly similar to Chromosome-associated kinesin KIF4A OS=Homo sapiens PE=2 SV=1 - [B3KNC0_HUMAN]	48.59	1.68	3	1	1	1	535	60.8664	5.47803
	A3	Sequence	# PSMs	# Proteins	# Protein Groups	Protein Group Accessions	Modifications	ΔCn	IonScore	Exp Value	Charge	MH+ [Da]	ΔM [ppm]	RT [min]	# Missed Cleavages
	High	LTLLQVASR	1	3	1	B3KNC0		0	48.59	0.00025596	2	1000.62	0.0975083	35.2037	0
M0R1M7	Microtubule-associated protein 1S (Fragment) OS=Homo sapiens GN=MAP1S PE=1 SV=1 - [M0R1M7_HUMAN]	48.41	8.33	3	1	1	1	120	13.7668	7.43018
	A3	Sequence	# PSMs	# Proteins	# Protein Groups	Protein Group Accessions	Modifications	ΔCn	IonScore	Exp Value	Charge	MH+ [Da]	ΔM [ppm]	RT [min]	# Missed Cleavages
	High	AVLDALLASK	1	3	1	M0R1M7		0	48.41	0.000345387	2	1000.6	0.453037	37.3944	0
D7EZH4	SNF2LT OS=Homo sapiens PE=2 SV=1 - [D7EZH4_HUMAN]	48.4	1.42	7	1	1	1	776	89.2692	8.11865
	A3	Sequence	# PSMs	# Proteins	# Protein Groups	Protein Group Accessions	Modifications	ΔCn	IonScore	Exp Value	Charge	MH+ [Da]	ΔM [ppm]	RT [min]	# Missed Cleavages
	High	KANYAVDAYFR	1	7	1	D7EZH4		0	48.4	0.000708988	2	1317.66	1.45619	31.0209	1
B4DLM7	cDNA FLJ50799, highly similar to Twinkle protein, mitochondrial (EC 3.6.1.-) OS=Homo sapiens PE=2 SV=1 - [B4DLM7_HUMAN]	48.25	6.09	3	1	1	1	230	25.9911	7.53271
	A3	Sequence	# PSMs	# Proteins	# Protein Groups	Protein Group Accessions	Modifications	ΔCn	IonScore	Exp Value	Charge	MH+ [Da]	ΔM [ppm]	RT [min]	# Missed Cleavages
	High	ASQEADNVLILQDR	1	3	1	B4DLM7		0	48.25	0.000591013	2	1571.8	-1.10989	33.2533	0
Q9P253	Vacuolar protein sorting-associated protein 18 homolog OS=Homo sapiens GN=VPS18 PE=1 SV=2 - [VPS18_HUMAN]	48.23	1.13	1	1	1	1	973	110.116	6.07471
	A3	Sequence	# PSMs	# Proteins	# Protein Groups	Protein Group Accessions	Modifications	ΔCn	IonScore	Exp Value	Charge	MH+ [Da]	ΔM [ppm]	RT [min]	# Missed Cleavages
	High	QEEALAEFLQR	1	1	1	Q9P253		0	48.23	0.000801175	2	1333.68	0.738919	38.3302	0
Q9H9J5	cDNA FLJ12694 fis, clone NT2RP1000358, highly similar to Homo sapiens mRNA; cDNA DKFZp564C186 (from clone DKFZp564C186) OS=Homo sapiens PE=2 SV=1 - [Q9H9J5_HUMAN]	48.23	1.73	3	1	1	1	521	59.8057	6.03662
	A3	Sequence	# PSMs	# Proteins	# Protein Groups	Protein Group Accessions	Modifications	ΔCn	IonScore	Exp Value	Charge	MH+ [Da]	ΔM [ppm]	RT [min]	# Missed Cleavages
	High	VLAFLVLSR	1	3	1	Q9H9J5		0	48.23	5.71194e-05	2	1017.65	2.25367	41.2573	0
C9JB80	U2 snRNP-associated SURP motif-containing protein (Fragment) OS=Homo sapiens GN=U2SURP PE=1 SV=3 - [C9JB80_HUMAN]	48.2	2.46	2	1	1	1	488	57.0281	4.7417
	A3	Sequence	# PSMs	# Proteins	# Protein Groups	Protein Group Accessions	Modifications	ΔCn	IonScore	Exp Value	Charge	MH+ [Da]	ΔM [ppm]	RT [min]	# Missed Cleavages
	High	LYSILQGDSPTK	1	2	1	C9JB80		0	48.2	0.000815053	2	1321.7	1.58931	33.1757	0
J3QSA3	Ubiquitin (Fragment) OS=Homo sapiens GN=UBB PE=4 SV=1 - [J3QSA3_HUMAN]	48.09	30.23	41	1	1	1	43	4.85061	5.18604
	A3	Sequence	# PSMs	# Proteins	# Protein Groups	Protein Group Accessions	Modifications	ΔCn	IonScore	Exp Value	Charge	MH+ [Da]	ΔM [ppm]	RT [min]	# Missed Cleavages
	High	IQDKEGIPPDQQR	1	41	1	J3QSA3		0	48.09	0.000783955	2	1523.78	1.10599	21.5378	1
C9JE21	RNA-binding protein 28 (Fragment) OS=Homo sapiens GN=RBM28 PE=1 SV=1 - [C9JE21_HUMAN]	48.09	4.41	3	1	1	1	204	22.7229	9.36377
	A3	Sequence	# PSMs	# Proteins	# Protein Groups	Protein Group Accessions	Modifications	ΔCn	IonScore	Exp Value	Charge	MH+ [Da]	ΔM [ppm]	RT [min]	# Missed Cleavages
	High	aGLTLFVGR	1	3	1	C9JE21	N-Term(Acetyl)	0	48.09	0.000513064	2	975.562	0.246282	45.3844	0
A5PKX5	MAN2A1 protein OS=Homo sapiens GN=MAN2A1 PE=2 SV=1 - [A5PKX5_HUMAN]	48.02	1.14	2	1	1	1	1143	130.954	7.57666
	A3	Sequence	# PSMs	# Proteins	# Protein Groups	Protein Group Accessions	Modifications	ΔCn	IonScore	Exp Value	Charge	MH+ [Da]	ΔM [ppm]	RT [min]	# Missed Cleavages
	High	LLAENNEIISNIR	1	2	1	A5PKX5		0	48.02	0.000618424	2	1498.82	1.37387	34.7833	0
E7EX48	Serine/threonine-protein kinase Nek4 (Fragment) OS=Homo sapiens GN=NEK4 PE=1 SV=1 - [E7EX48_HUMAN]	47.47	1.52	3	1	1	1	722	80.563	7.53271
	A3	Sequence	# PSMs	# Proteins	# Protein Groups	Protein Group Accessions	Modifications	ΔCn	IonScore	Exp Value	Charge	MH+ [Da]	ΔM [ppm]	RT [min]	# Missed Cleavages
	High	DLFAFQESPPR	1	3	1	E7EX48		0	47.47	0.000758322	2	1306.64	0.697196	38.2801	0
Q8IYV2	DEAD (Asp-Glu-Ala-Asp) box polypeptide 20 OS=Homo sapiens GN=DDX20 PE=2 SV=1 - [Q8IYV2_HUMAN]	47.39	1.7	4	1	1	1	824	92.0985	7.03467
	A3	Sequence	# PSMs	# Proteins	# Protein Groups	Protein Group Accessions	Modifications	ΔCn	IonScore	Exp Value	Charge	MH+ [Da]	ΔM [ppm]	RT [min]	# Missed Cleavages
	High	QLIELDYLNPGSIR	1	4	1	Q8IYV2		0	47.39	0.000779715	2	1630.88	1.2535	40.9306	0
E9PQU5	RNA-binding protein 25 (Fragment) OS=Homo sapiens GN=RBM25 PE=1 SV=1 - [E9PQU5_HUMAN]	47.35	3.29	2	1	1	1	243	26.702	9.0415
	A3	Sequence	# PSMs	# Proteins	# Protein Groups	Protein Group Accessions	Modifications	ΔCn	IonScore	Exp Value	Charge	MH+ [Da]	ΔM [ppm]	RT [min]	# Missed Cleavages
	High	GAIEVLIR	1	2	1	E9PQU5		0	47.35	0.00026231	2	870.541	0.534184	33.8013	0
B4DZC3	5'-3' exoribonuclease 2 OS=Homo sapiens GN=XRN2 PE=1 SV=1 - [B4DZC3_HUMAN]	47.34	1.34	3	1	1	1	896	102.351	7.63525
	A3	Sequence	# PSMs	# Proteins	# Protein Groups	Protein Group Accessions	Modifications	ΔCn	IonScore	Exp Value	Charge	MH+ [Da]	ΔM [ppm]	RT [min]	# Missed Cleavages
	High	NSPGSQVASNPR	1	3	1	B4DZC3		0	47.34	0.000642988	2	1213.59	1.44719	19.2539	0
B4DRA9	cDNA FLJ61347, highly similar to General transcription factor II-I OS=Homo sapiens PE=2 SV=1 - [B4DRA9_HUMAN]	47.27	2.26	8	1	1	1	530	59.5834	9.0708
	A3	Sequence	# PSMs	# Proteins	# Protein Groups	Protein Group Accessions	Modifications	ΔCn	IonScore	Exp Value	Charge	MH+ [Da]	ΔM [ppm]	RT [min]	# Missed Cleavages
	High	FAQALGLTEAVK	1	8	1	B4DRA9		0	47.27	0.00075281	2	1247.7	0.512576	33.4397	0
Q58EZ8	GEMIN5 protein (Fragment) OS=Homo sapiens GN=GEMIN5 PE=2 SV=1 - [Q58EZ8_HUMAN]	47	2.41	3	1	1	1	746	82.8767	7.53271
	A3	Sequence	# PSMs	# Proteins	# Protein Groups	Protein Group Accessions	Modifications	ΔCn	IonScore	Exp Value	Charge	MH+ [Da]	ΔM [ppm]	RT [min]	# Missed Cleavages
	High	TVIESSPESPVTITEPYR	1	3	1	Q58EZ8		0	47	0.000898866	2	2005.02	2.98198	34.4119	0
A0A024R1S5	GTP binding protein 1, isoform CRA_c OS=Homo sapiens GN=GTPBP1 PE=4 SV=1 - [A0A024R1S5_HUMAN]	46.61	2.42	2	1	1	1	660	71.4186	8.22119
	A3	Sequence	# PSMs	# Proteins	# Protein Groups	Protein Group Accessions	Modifications	ΔCn	IonScore	Exp Value	Charge	MH+ [Da]	ΔM [ppm]	RT [min]	# Missed Cleavages
	High	LVLVSPTSEQYDSLLR	1	2	1	A0A024R1S5		0	46.61	0.000864361	2	1819.98	-0.292044	38.8523	0
I3L0J9	Pre-mRNA-processing-splicing factor 8 (Fragment) OS=Homo sapiens GN=PRPF8 PE=1 SV=3 - [I3L0J9_HUMAN]	46.17	0.79	2	1	1	1	1013	119.722	9.26123
	A3	Sequence	# PSMs	# Proteins	# Protein Groups	Protein Group Accessions	Modifications	ΔCn	IonScore	Exp Value	Charge	MH+ [Da]	ΔM [ppm]	RT [min]	# Missed Cleavages
	High	LLILALER	1	2	1	I3L0J9		0	46.17	0.000120773	2	940.619	0.361495	38.7204	0
B4DDF3	cDNA FLJ58050, highly similar to Interleukin enhancer-binding factor 3 OS=Homo sapiens PE=2 SV=1 - [B4DDF3_HUMAN]	45.9	3.47	7	1	1	1	288	30.0103	9.67139
	A3	Sequence	# PSMs	# Proteins	# Protein Groups	Protein Group Accessions	Modifications	ΔCn	IonScore	Exp Value	Charge	MH+ [Da]	ΔM [ppm]	RT [min]	# Missed Cleavages
	High	AYAALAALEK	1	7	1	B4DDF3		0	45.9	0.000695292	2	1020.57	0.682377	33.7255	0
P12236	ADP/ATP translocase 3 OS=Homo sapiens GN=SLC25A6 PE=1 SV=4 - [ADT3_HUMAN]	45.74	5.7	2	1	1	1	298	32.8452	9.74463
	A3	Sequence	# PSMs	# Proteins	# Protein Groups	Protein Group Accessions	Modifications	ΔCn	IonScore	Exp Value	Charge	MH+ [Da]	ΔM [ppm]	RT [min]	# Missed Cleavages
	High	GLYQGFSVSVQGIIIYR	1	2	1	P12236		0	45.74	0.000709384	2	1900.04	1.53725	43.4763	0
B9ZVT1	RNA-binding protein 12B OS=Homo sapiens GN=RBM12B PE=1 SV=2 - [B9ZVT1_HUMAN]	45.45	1.02	2	1	1	1	881	102.641	7.53271
	A3	Sequence	# PSMs	# Proteins	# Protein Groups	Protein Group Accessions	Modifications	ΔCn	IonScore	Exp Value	Charge	MH+ [Da]	ΔM [ppm]	RT [min]	# Missed Cleavages
	High	FLGTEVLLR	1	2	1	B9ZVT1		0	45.45	0.000325016	2	1047.62	-0.547027	37.7734	0
B2RDG4	cDNA, FLJ96597 OS=Homo sapiens PE=2 SV=1 - [B2RDG4_HUMAN]	45	2.76	2	1	1	1	508	57.3965	8.76318
	A3	Sequence	# PSMs	# Proteins	# Protein Groups	Protein Group Accessions	Modifications	ΔCn	IonScore	Exp Value	Charge	MH+ [Da]	ΔM [ppm]	RT [min]	# Missed Cleavages
	High	VIQcYIQYGNEEQR	1	2	1	B2RDG4	C4(Carbamidomethyl)	0	45	0.000852234	2	1799.84	1.77843	31.5137	0
C9J1E7	AP-1 complex subunit beta-1 (Fragment) OS=Homo sapiens GN=AP1B1 PE=1 SV=1 - [C9J1E7_HUMAN]	44.51	2.6	15	1	1	1	578	65.2731	5.18604
	A3	Sequence	# PSMs	# Proteins	# Protein Groups	Protein Group Accessions	Modifications	ΔCn	IonScore	Exp Value	Charge	MH+ [Da]	ΔM [ppm]	RT [min]	# Missed Cleavages
	High	LASQANIAQVLAELK	1	15	1	C9J1E7		0	44.51	0.000633655	2	1568.9	2.16013	42.3477	0
A0A087WWT3	Serum albumin OS=Homo sapiens GN=ALB PE=1 SV=1 - [A0A087WWT3_HUMAN]	44.29	3.79	13	1	1	1	396	45.1184	6.1001
	A3	Sequence	# PSMs	# Proteins	# Protein Groups	Protein Group Accessions	Modifications	ΔCn	IonScore	Exp Value	Charge	MH+ [Da]	ΔM [ppm]	RT [min]	# Missed Cleavages
	High	KVPQVSTPTLVEVSR	1	13	1	A0A087WWT3		0	44.29	0.000597689	3	1639.94	0.867006	30.4475	1
I3L234	Ribosomal L1 domain-containing protein 1 (Fragment) OS=Homo sapiens GN=RSL1D1 PE=1 SV=1 - [I3L234_HUMAN]	42.29	12.24	8	1	1	1	98	11.6213	9.74463
	A3	Sequence	# PSMs	# Proteins	# Protein Groups	Protein Group Accessions	Modifications	ΔCn	IonScore	Exp Value	Charge	MH+ [Da]	ΔM [ppm]	RT [min]	# Missed Cleavages
	High	TVSQIISLQTLK	1	8	1	I3L234		0	42.29	0.0010181	2	1330.8	0.935068	36.8043	0
Q96NW4	Ankyrin repeat domain-containing protein 27 OS=Homo sapiens GN=ANKRD27 PE=1 SV=2 - [ANR27_HUMAN]	32.69	0.86	1	1	1	1	1050	116.91	6.87354
	A3	Sequence	# PSMs	# Proteins	# Protein Groups	Protein Group Accessions	Modifications	ΔCn	IonScore	Exp Value	Charge	MH+ [Da]	ΔM [ppm]	RT [min]	# Missed Cleavages
	High	ADLIPLLLK	1	1	1	Q96NW4		0	32.69	0.000861232	2	995.651	0.684039	42.1529	0
B4DSK7	cDNA FLJ50196, highly similar to Peroxisome proliferator-activated receptor-binding protein (Fragment) OS=Homo sapiens PE=2 SV=1 - [B4DSK7_HUMAN]	26.27	0.68	3	1	1	1	1330	140.078	8.89502
	A3	Sequence	# PSMs	# Proteins	# Protein Groups	Protein Group Accessions	Modifications	ΔCn	IonScore	Exp Value	Charge	MH+ [Da]	ΔM [ppm]	RT [min]	# Missed Cleavages
	High	VPLILNLIR	1	3	1	B4DSK7		0	26.27	0.00181797	2	1050.7	0.683219	42.9215	0
Q9ULM3	YEATS domain-containing protein 2 OS=Homo sapiens GN=YEATS2 PE=1 SV=2 - [YETS2_HUMAN]	26	0.77	1	1	1	1	1422	150.689	8.98291
	A3	Sequence	# PSMs	# Proteins	# Protein Groups	Protein Group Accessions	Modifications	ΔCn	IonScore	Exp Value	Charge	MH+ [Da]	ΔM [ppm]	RT [min]	# Missed Cleavages
	High	LLLIPQGAILR	1	1	1	Q9ULM3		0	26	0.00193458	2	1206.8	1.56805	39.5353	0
							共捕获255个蛋白！
